# Supplementary material for: HIV chromatin is a preferred target for drugs that bind in the DNA minor groove
Source: PLoS One. 2019 Dec 30;14(12):e0216515. doi: 10.1371/journal.pone.0216515 (PMC6936835; doi:10.1371/journal.pone.0216515)
Supplement: S1 File — The DNA minor groove width values along the HIV-1 genome were determined by DNAshapeR. (XLSX) [file pone.0216515.s001.xlsx]

## Sheet: hiv1
HIV-1.Position	MGW
3	4.73
4	5.04
5	5
6	4.93
7	5
8	5.14
9	5.56
10	5.19
11	4.33
12	4.87
13	5.8
14	6
15	5.32
16	4.73
17	4.84
18	5.19
19	5.56
20	4.98
21	4.36
22	4.36
23	4.98
24	5.47
25	5.56
26	5.4
27	4.67
28	4.33
29	4.94
30	5.4
31	5.39
32	4.93
33	4.85
34	5.05
35	4.63
36	4.63
37	5.04
38	4.93
39	5
40	5.14
41	5.56
42	5.43
43	4.53
44	5
45	5.82
46	5.8
47	4.67
48	4.24
49	5.13
50	5.69
51	4.99
52	4.68
53	4.73
54	4.84
55	4.46
56	4.03
57	4.66
58	5.41
59	5.31
60	4.98
61	5.4
62	5.16
63	4.61
64	5.01
65	5.58
66	5.58
67	5.01
68	4.17
69	4.33
70	4.85
71	5.3
72	5.9
73	5.46
74	5.02
75	5.53
76	5.66
77	4.7
78	4.03
79	4.14
80	4.14
81	4.94
82	5.45
83	5.3
84	4.82
85	4.51
86	4.65
87	5.4
88	5.9
89	4.89
90	4.78
91	5.3
92	5.43
93	4.61
94	4.82
95	5.15
96	6
97	5.4
98	4.52
99	4.03
100	5.2
101	5.62
102	5.11
103	5.1
104	5.73
105	5.5
106	5.73
107	5.94
108	5.66
109	5.02
110	4.95
111	4.92
112	5.1
113	4.83
114	5.22
115	5.33
116	4.95
117	5.24
118	5.58
119	5.2
120	5.5
121	5.73
122	5.84
123	6.01
124	4.89
125	4.53
126	4.86
127	5.14
128	5.56
129	5.19
130	5.13
131	5.43
132	5.86
133	4.67
134	4.24
135	5.13
136	5.84
137	5.41
138	5
139	4.74
140	4.36
141	4.63
142	4.81
143	4.68
144	4.78
145	5.3
146	5.56
147	5.47
148	5.22
149	4.73
150	4.45
151	4.29
152	4.42
153	4.05
154	3.68
155	4.89
156	5.82
157	5.73
158	5.08
159	4.89
160	5.67
161	5.48
162	4.98
163	5.1
164	5.73
165	5.8
166	5.58
167	4.97
168	4.63
169	4.35
170	3.63
171	4.12
172	3.75
173	4.74
174	5
175	5.41
176	5.84
177	5.67
178	5.36
179	5.16
180	5.4
181	4.98
182	5.31
183	5.46
184	5.06
185	5.41
186	5.41
187	4.96
188	4.95
189	5.22
190	5.38
191	5.1
192	4.85
193	4.95
194	5.29
195	4.85
196	4.68
197	4.9
198	4.8
199	4.18
200	4.54
201	5.47
202	5.93
203	5.4
204	4.36
205	4.03
206	4.63
207	5.19
208	5.53
209	4.98
210	4.36
211	4.05
212	4.42
213	4.68
214	4.73
215	4.63
216	4.74
217	4.06
218	4.33
219	5.19
220	5.56
221	5.14
222	4.97
223	4.8
224	4.63
225	5.05
226	4.63
227	4.63
228	5.04
229	4.93
230	5
231	4.93
232	5.17
233	5.42
234	5.64
235	5.19
236	5.09
237	5.27
238	5.67
239	5.52
240	4.92
241	4.81
242	4.51
243	4.53
244	4.93
245	5.65
246	5.43
247	4.83
248	4.17
249	4.94
250	5.45
251	5.08
252	5.27
253	5.74
254	5.93
255	5.15
256	4.82
257	4.63
258	5.18
259	5.54
260	5.54
261	5.71
262	5.88
263	5.74
264	5.1
265	5.08
266	5.17
267	5.3
268	5.45
269	4.92
270	4.68
271	4.97
272	4.85
273	4.77
274	5.4
275	5.46
276	5.18
277	4.78
278	4.62
279	4.82
280	4.96
281	5.29
282	5.37
283	5.09
284	5.4
285	5.56
286	4.59
287	5
288	5.32
289	5.19
290	4.84
291	5.4
292	5.8
293	4.89
294	4.69
295	5.54
296	5.93
297	5.32
298	5.08
299	5.06
300	5.56
301	5.42
302	4.76
303	3.38
304	3.63
305	2.85
306	2.85
307	3.63
308	4.76
309	5.6
310	5.91
311	4.89
312	5.08
313	5.13
314	5.67
315	5.22
316	5.15
317	5.27
318	5.01
319	4.93
320	4.85
321	4.33
322	5
323	5.67
324	5.84
325	5.33
326	4.5
327	4.63
328	4.31
329	4.63
330	4.92
331	4.93
332	5
333	4.93
334	5
335	4.74
336	4.66
337	5.53
338	5.19
339	4.66
340	4.77
341	5.56
342	5.88
343	5.68
344	5.46
345	5.17
346	4.93
347	5.04
348	5.02
349	4.86
350	5.09
351	5.39
352	5.67
353	5.48
354	5.13
355	5.37
356	5.3
357	5.11
358	5.58
359	5.58
360	5.01
361	4.63
362	5.15
363	5.3
364	4.94
365	4.75
366	4.76
367	4.85
368	4.92
369	4.67
370	4.43
371	3.75
372	4.36
373	5.57
374	6
375	4.74
376	4.36
377	4.96
378	5.23
379	5.23
380	4.94
381	5.53
382	5.19
383	4.93
384	4.73
385	4.63
386	4.35
387	3.38
388	3.38
389	3.63
390	2.85
391	3.75
392	4.88
393	5.38
394	5.02
395	4.36
396	4.87
397	5.85
398	5.58
399	4.81
400	4.51
401	4.72
402	4.93
403	5.43
404	5.4
405	4.85
406	4.62
407	4.75
408	4.76
409	4.73
410	4.63
411	4.36
412	4.02
413	4.8
414	4.74
415	4.35
416	3.38
417	3.38
418	3.63
419	3.79
420	4.8
421	5.76
422	6.07
423	5.66
424	4.75
425	2.85
426	4.36
427	5.58
428	5.73
429	4.89
430	4.05
431	4.65
432	4.3
433	5.14
434	5.32
435	5.76
436	5.79
437	4.86
438	5.33
439	5.37
440	5.93
441	5.88
442	5.19
443	4.96
444	5.02
445	5.3
446	5.45
447	4.94
448	4.61
449	5.16
450	5.52
451	4.85
452	4.68
453	4.85
454	5.05
455	4.63
456	4.88
457	5.67
458	5.84
459	5.33
460	4.85
461	4.74
462	4.8
463	4.8
464	4.56
465	4.36
466	4.88
467	5.53
468	5.68
469	5.67
470	5.4
471	4.49
472	4.67
473	5.85
474	5.58
475	4.81
476	4.19
477	4.51
478	4.92
479	5.4
480	5.43
481	4.93
482	4.72
483	4.94
484	5.29
485	4.95
486	5.17
487	5.8
488	6
489	5.33
490	4.74
491	4.74
492	4.65
493	4.3
494	4.82
495	5.22
496	5.34
497	5.47
498	5.14
499	4.5
500	4.63
501	4.51
502	4.33
503	4.95
504	5.31
505	5.41
506	5.74
507	5.76
508	5.32
509	4.99
510	5.57
511	5.21
512	4.12
513	3.79
514	5.3
515	5.37
516	5.13
517	5.32
518	5.39
519	4.93
520	4.9
521	5.02
522	5.26
523	5.31
524	4.8
525	4.88
526	5.88
527	5.74
528	5.89
529	5.58
530	4.82
531	4.33
532	4.97
533	5.53
534	4.84
535	4.81
536	4.68
537	4.42
538	4.63
539	5.15
540	5.93
541	5.47
542	5.22
543	4.99
544	5.26
545	5.29
546	4.92
547	4.51
548	4.63
549	4.77
550	5.34
551	5.47
552	5.14
553	4.5
554	4.52
555	4.8
556	4.85
557	4.25
558	3.34
559	4.48
560	5.49
561	6
562	4.74
563	4.36
564	4.77
565	4.79
566	4.46
567	4.9
568	5.28
569	6.07
570	5.76
571	5.76
572	6.07
573	5.28
574	5.11
575	5.3
576	5.82
577	5.41
578	5.2
579	5.13
580	5.2
581	5.88
582	5.36
583	5.08
584	5.7
585	4.82
586	4.03
587	4.29
588	4.78
589	4.97
590	5.41
591	5.69
592	4.65
593	5.02
594	5.03
595	5.2
596	5.5
597	5.73
598	5.94
599	5.94
600	5.55
601	5.38
602	5.22
603	5.52
604	5.6
605	4.52
606	4.05
607	4.31
608	4.51
609	4.98
610	5.54
611	5.69
612	5.41
613	5
614	4.74
615	4.72
616	5.89
617	5.66
618	4.89
619	3.68
620	4.02
621	4.65
622	4.99
623	5.49
624	5.31
625	4.84
626	5.08
627	5.31
628	4.65
629	4.31
630	4.76
631	4.63
632	4.82
633	4.14
634	4.14
635	4.03
636	4.7
637	5.82
638	6
639	5.32
640	4.99
641	5.57
642	5.19
643	4.92
644	3.9
645	4.72
646	5.54
647	5.69
648	5.41
649	4.97
650	4.8
651	4.76
652	4.63
653	4.52
654	4.68
655	5.04
656	5.1
657	5.08
658	5.41
659	4.76
660	4.05
661	4.65
662	4.97
663	5.21
664	4.76
665	3.68
666	3.35
667	4.03
668	5.37
669	5.62
670	4.93
671	4.8
672	4.74
673	4.35
674	3.38
675	3.38
676	3.68
677	4.03
678	4.61
679	5.43
680	5.94
681	5.32
682	5.31
683	5.27
684	5.08
685	5.45
686	4.94
687	4.61
688	5.16
689	5.67
690	5.27
691	5.16
692	5.67
693	4.8
694	4.8
695	5.74
696	5.67
697	5.43
698	5.49
699	5.5
700	5.32
701	5.29
702	4.92
703	4.81
704	5.02
705	5.49
706	5.5
707	5.32
708	5.31
709	5.27
710	5.08
711	5.15
712	4.81
713	4.46
714	5.34
715	5.47
716	4.54
717	4.18
718	4.94
719	5.67
720	5.74
721	4.95
722	4.53
723	5.56
724	5.42
725	4.76
726	3.63
727	2.85
728	4.36
729	5.44
730	5.43
731	4.71
732	4.29
733	4.99
734	5.6
735	5.79
736	5.79
737	4.86
738	5.11
739	5.3
740	5.94
741	5.79
742	5.75
743	5.14
744	4.85
745	4.85
746	4.3
747	4.82
748	4.84
749	4.94
750	5.31
751	5.4
752	4.85
753	4.62
754	4.82
755	5.02
756	5.3
757	5.41
758	4.12
759	3.84
760	5.08
761	4.97
762	5.13
763	5.84
764	6.2
765	5.27
766	4.82
767	5.22
768	5.34
769	5.47
770	4.94
771	4.72
772	4.93
773	5.23
774	5.88
775	5.32
776	5.4
777	5.38
778	5.35
779	5.4
780	4.42
781	4.68
782	5.69
783	5.84
784	5.33
785	4.85
786	4.25
787	3.34
788	3.35
789	4.7
790	5.73
791	5.73
792	4.75
793	3.84
794	4.89
795	5.55
796	5.55
797	5.5
798	5.34
799	5.19
800	4.66
801	4.71
802	5.43
803	5.91
804	4.89
805	3.68
806	3.35
807	4.03
808	5.2
809	5.62
810	5.33
811	5.2
812	5.76
813	5.33
814	4.5
815	4.52
816	4.68
817	5
818	4.67
819	4.5
820	4.63
821	4.51
822	4.33
823	4.17
824	4.03
825	4.36
826	5.4
827	5.93
828	5.74
829	4.95
830	4.61
831	4.96
832	5.39
833	5.56
834	5.14
835	4.5
836	4.31
837	4.14
838	5.22
839	5.35
840	5.38
841	5.65
842	5.46
843	4.71
844	4.66
845	5.19
846	5.34
847	4.99
848	4.3
849	4.65
850	4.05
851	4.35
852	5.4
853	5.93
854	5.74
855	5.27
856	5.23
857	4.89
858	4.9
859	5.28
860	5.89
861	5.38
862	5.34
863	5.47
864	5.14
865	4.5
866	4.63
867	4.31
868	4.63
869	5.05
870	4.67
871	4.53
872	5.46
873	5.56
874	4.77
875	4.58
876	4.89
877	5.41
878	5.8
879	5.2
880	5.19
881	4.92
882	3.9
883	3.75
884	4.12
885	4.75
886	5.73
887	5.73
888	5.1
889	4.65
890	5.05
891	5.31
892	4.84
893	4.97
894	5.34
895	5.5
896	5.23
897	5.36
898	5.82
899	5.82
900	5.1
901	4.65
902	5.05
903	5.5
904	5.32
905	5.2
906	4.98
907	5.31
908	5.41
909	4.89
910	4.75
911	4.75
912	4.76
913	4.9
914	5.02
915	5.02
916	4.82
917	5.22
918	5.52
919	5.4
920	4.94
921	4.61
922	5.16
923	5.67
924	4.95
925	4.53
926	5.23
927	5.34
928	5.5
929	5.55
930	5.78
931	5.41
932	4.12
933	3.84
934	4.27
935	4.3
936	5.17
937	5.85
938	5.73
939	4.89
940	3.68
941	4.02
942	4.68
943	5
944	5.04
945	4.73
946	4.84
947	4.97
948	5.53
949	5.22
950	5.52
951	5.46
952	4.69
953	4.46
954	5.23
955	5.3
956	4.8
957	4.76
958	4.63
959	4.82
960	4.14
961	4.8
962	5.67
963	5.79
964	5.79
965	5.75
966	5.14
967	4.43
968	4.39
969	5.08
970	5.19
971	4.93
972	4.81
973	4.98
974	5.54
975	5.69
976	5.41
977	4.86
978	4.78
979	5.3
980	5.94
981	5.55
982	5.38
983	4.84
984	4.94
985	5.31
986	5.32
987	4.98
988	5.3
989	5.94
990	5.55
991	5.5
992	5.5
993	5.55
994	5.79
995	5.52
996	4.85
997	4.73
998	4.77
999	4.72
1000	4.97
1001	5.6
1002	4.65
1003	5.02
1004	5.15
1005	5.78
1006	5.94
1007	5.56
1008	4.84
1009	5.19
1010	5.4
1011	4.94
1012	4.72
1013	4.93
1014	5.43
1015	5.56
1016	4.98
1017	4.66
1018	5.08
1019	5.23
1020	5.29
1021	4.93
1022	5
1023	4.67
1024	4.85
1025	4.46
1026	4.33
1027	5.08
1028	5.31
1029	4.65
1030	4.42
1031	4.62
1032	4.76
1033	4.73
1034	4.63
1035	4.31
1036	4.14
1037	5.22
1038	6.01
1039	5.43
1040	5.02
1041	5.14
1042	5.53
1043	5.37
1044	5.36
1045	5.16
1046	5.52
1047	4.92
1048	4.76
1049	4.84
1050	4.25
1051	4.24
1052	5.62
1053	5.2
1054	5.33
1055	5.13
1056	5.13
1057	5.33
1058	5.54
1059	5.84
1060	4.71
1061	4.29
1062	4.42
1063	4.63
1064	5.15
1065	5.93
1066	5.47
1067	4.92
1068	4.76
1069	4.84
1070	4.85
1071	4.97
1072	5.21
1073	4.12
1074	3.79
1075	4.65
1076	5.6
1077	4.98
1078	4.51
1079	4.84
1080	5.53
1081	5.34
1082	4.94
1083	4.84
1084	5.08
1085	5.45
1086	5.43
1087	5.57
1088	5.21
1089	4.12
1090	3.79
1091	5.53
1092	5.28
1093	4.81
1094	4.19
1095	4.94
1096	5.58
1097	5.56
1098	4.42
1099	4.68
1100	5.6
1101	5.54
1102	4.98
1103	4.81
1104	4.93
1105	5.39
1106	5.32
1107	5.13
1108	5.2
1109	5.76
1110	4.98
1111	4.63
1112	4.92
1113	4.67
1114	4.74
1115	4.27
1116	2.85
1117	2.85
1118	4.75
1119	5.66
1120	6.07
1121	6.07
1122	5.66
1123	4.89
1124	3.68
1125	4.02
1126	3.9
1127	4.66
1128	5.53
1129	5.34
1130	4.94
1131	4.98
1132	5.89
1133	5.28
1134	4.81
1135	4.19
1136	4.51
1137	4.92
1138	5.4
1139	5.39
1140	4.93
1141	4.81
1142	4.19
1143	4.81
1144	5.58
1145	5.73
1146	4.75
1147	3.79
1148	5.53
1149	5.66
1150	4.89
1151	3.63
1152	3.79
1153	4.65
1154	4.86
1155	5.33
1156	5.37
1157	5.62
1158	4.93
1159	4.8
1160	4.43
1161	4.39
1162	4.27
1163	5.27
1164	5.82
1165	6.01
1166	5.79
1167	5.37
1168	5
1169	4.61
1170	4.73
1171	4.99
1172	5.76
1173	5.55
1174	5.13
1175	5.19
1176	5.53
1177	5.27
1178	5.23
1179	4.89
1180	4.39
1181	4.43
1182	5.14
1183	5.56
1184	5.31
1185	5.19
1186	5.02
1187	5.02
1188	5.14
1189	6.02
1190	5.48
1191	4.93
1192	4.65
1193	4.99
1194	5.57
1195	5.19
1196	4.65
1197	4.31
1198	4.81
1199	4.8
1200	4.84
1201	5.08
1202	5.42
1203	4.52
1204	4.05
1205	4.31
1206	4.76
1207	4.84
1208	4.46
1209	4.03
1210	4.29
1211	4.42
1212	4.05
1213	4.7
1214	5.82
1215	6
1216	5.41
1217	5
1218	5.04
1219	4.57
1220	5.08
1221	4.86
1222	5.53
1223	5.14
1224	5.27
1225	5.74
1226	5.76
1227	5.32
1228	4.73
1229	4.69
1230	5.16
1231	5.16
1232	4.36
1233	4.46
1234	4.85
1235	5.33
1236	5.69
1237	5.79
1238	6.07
1239	5.66
1240	4.89
1241	4.05
1242	3.85
1243	3.95
1244	4.86
1245	5.41
1246	6
1247	5.49
1248	4.93
1249	4.68
1250	5.04
1251	4.67
1252	4.83
1253	5.43
1254	5.65
1255	5.2
1256	5.1
1257	5.08
1258	5.45
1259	4.94
1260	4.14
1261	4.14
1262	4.82
1263	5.15
1264	5.94
1265	5.84
1266	5.32
1267	5.29
1268	4.92
1269	4.63
1270	4.93
1271	4.37
1272	4.33
1273	5.43
1274	5.91
1275	4.89
1276	3.38
1277	3.38
1278	3.63
1279	2.85
1280	4.24
1281	5.3
1282	5.42
1283	4.94
1284	4.84
1285	5.08
1286	5.45
1287	5.43
1288	5.26
1289	5.33
1290	5.14
1291	4.74
1292	4.74
1293	4.06
1294	3.64
1295	3.75
1296	4.65
1297	5.19
1298	4.97
1299	5.24
1300	5.42
1301	5.08
1302	4.84
1303	4.8
1304	5.19
1305	5.42
1306	5.42
1307	4.76
1308	3.63
1309	3.84
1310	4.89
1311	5.6
1312	5.68
1313	5.53
1314	5.1
1315	4.46
1316	4.03
1317	4.66
1318	5.39
1319	5.56
1320	4.98
1321	3.75
1322	4.81
1323	5.03
1324	5.89
1325	5.99
1326	5.62
1327	4.93
1328	4.65
1329	4.57
1330	5.08
1331	4.86
1332	4.65
1333	3.79
1334	3.63
1335	4.89
1336	5.73
1337	5.73
1338	4.89
1339	3.68
1340	4.03
1341	4.61
1342	5.23
1343	4.89
1344	4.69
1345	5.3
1346	5.44
1347	4.93
1348	4.9
1349	4.8
1350	4.84
1351	5.19
1352	5.53
1353	5.13
1354	5.15
1355	5.37
1356	4.83
1357	5
1358	5.88
1359	5.74
1360	5.74
1361	5.1
1362	5.11
1363	5.13
1364	5.84
1365	5.33
1366	4.5
1367	4.52
1368	4.8
1369	4.74
1370	4.27
1371	3.84
1372	4.46
1373	4.79
1374	5.22
1375	5.08
1376	5.45
1377	5.43
1378	5.26
1379	5.31
1380	5.27
1381	5.23
1382	5.5
1383	4.99
1384	5.02
1385	5.43
1386	5.67
1387	5.47
1388	4.85
1389	4.68
1390	4.85
1391	4.73
1392	4.69
1393	5.2
1394	5.76
1395	4.98
1396	4.63
1397	4.93
1398	4.8
1399	4.81
1400	4.8
1401	4.45
1402	4.7
1403	5.19
1404	5.36
1405	4.96
1406	4.93
1407	5.23
1408	5.88
1409	6.02
1410	5.48
1411	4.81
1412	4.51
1413	4.82
1414	5.3
1415	5.45
1416	4.92
1417	4.68
1418	4.86
1419	3.95
1420	3.85
1421	4.05
1422	4.76
1423	5.42
1424	5.56
1425	4.53
1426	4.95
1427	5.74
1428	5.93
1429	5.15
1430	4.82
1431	4.61
1432	5.08
1433	5.15
1434	4.69
1435	4.46
1436	5.23
1437	5.4
1438	4.67
1439	4.53
1440	5.56
1441	5.31
1442	4.52
1443	4.03
1444	5.37
1445	5.86
1446	5.17
1447	4.97
1448	5.21
1449	4.12
1450	2.85
1451	3.75
1452	5.22
1453	5.93
1454	5.74
1455	4.8
1456	4.88
1457	5.88
1458	5.55
1459	5.13
1460	4.97
1461	5.88
1462	6.02
1463	5.28
1464	4.9
1465	4.46
1466	4.79
1467	5.22
1468	5.38
1469	5.55
1470	5.79
1471	5.75
1472	5.14
1473	5
1474	4.93
1475	4.97
1476	4.85
1477	4.82
1478	5.3
1479	5.15
1480	4.24
1481	2.85
1482	3.63
1483	4.89
1484	5.82
1485	5.96
1486	4.98
1487	4.76
1488	4.84
1489	4.46
1490	4.33
1491	5.08
1492	5.42
1493	4.52
1494	4.02
1495	4.8
1496	4.74
1497	4.36
1498	4.02
1499	3.9
1500	3.75
1501	4.81
1502	5.03
1503	4.97
1504	5.17
1505	5.85
1506	5.58
1507	4.48
1508	4.14
1509	5.1
1510	5.05
1511	4.65
1512	4.74
1513	5.4
1514	6
1515	5.46
1516	4.24
1517	4.24
1518	5.03
1519	5.2
1520	5.8
1521	5.46
1522	5.24
1523	5.3
1524	5.41
1525	4.52
1526	4.02
1527	4.8
1528	4.5
1529	4.63
1530	4.42
1531	4.73
1532	5.02
1533	5.66
1534	5.94
1535	5.73
1536	5.5
1537	5.32
1538	5.31
1539	4.95
1540	4.53
1541	5.43
1542	5.56
1543	5.14
1544	4.74
1545	4.27
1546	2.85
1547	4.24
1548	5.15
1549	5.78
1550	5.79
1551	5.52
1552	4.85
1553	4.73
1554	4.77
1555	4.77
1556	4.82
1557	4.62
1558	4.99
1559	5.69
1560	5.69
1561	4.98
1562	4.76
1563	4.63
1564	4.35
1565	3.38
1566	3.68
1567	4.05
1568	4.42
1569	4.73
1570	4.61
1571	4.95
1572	5.31
1573	4.95
1574	5.24
1575	5.42
1576	5.42
1577	4.97
1578	4.63
1579	4.27
1580	3.84
1581	4.27
1582	5.15
1583	5.8
1584	5.58
1585	4.97
1586	4.63
1587	4.36
1588	4.05
1589	4.31
1590	4.76
1591	4.63
1592	4.63
1593	4.31
1594	4.81
1595	5.02
1596	5.49
1597	5.31
1598	4.84
1599	5.08
1600	5.42
1601	4.12
1602	3.84
1603	4.46
1604	5.5
1605	5.4
1606	4.36
1607	4.02
1608	3.9
1609	3.75
1610	4.81
1611	5.03
1612	5.89
1613	6.2
1614	5.54
1615	5.13
1616	5.48
1617	5.56
1618	5.29
1619	4.93
1620	5
1621	5.04
1622	4.99
1623	5.26
1624	5.29
1625	4.94
1626	4.33
1627	5
1628	5.82
1629	5.57
1630	4.36
1631	2.85
1632	3.63
1633	3.38
1634	3.38
1635	4.89
1636	5.82
1637	5.96
1638	4.99
1639	4.68
1640	4.73
1641	4.63
1642	4.52
1643	3.9
1644	4.36
1645	4.36
1646	4.98
1647	5.56
1648	5.43
1649	4.93
1650	4.72
1651	4.51
1652	4.63
1653	4.63
1654	4.76
1655	4.98
1656	5.76
1657	5.74
1658	5.89
1659	5.19
1660	4.65
1661	4.42
1662	4.68
1663	4.73
1664	4.63
1665	4.63
1666	4.51
1667	4.72
1668	4.93
1669	5.43
1670	5.4
1671	4.85
1672	4.68
1673	4.73
1674	4.69
1675	3.75
1676	2.85
1677	3.63
1678	4.35
1679	4.74
1680	4.8
1681	4.52
1682	5.15
1683	5.93
1684	5.47
1685	5.14
1686	5.04
1687	5.1
1688	5.16
1689	5.75
1690	5.22
1691	4.73
1692	4.84
1693	5.19
1694	5.56
1695	5.14
1696	5.04
1697	4.67
1698	4.53
1699	5.56
1700	5.42
1701	5.24
1702	4.95
1703	5.31
1704	4.95
1705	4.61
1706	4.82
1707	4.89
1708	5.41
1709	5.56
1710	4.84
1711	5.19
1712	5.56
1713	5.14
1714	4.5
1715	4.52
1716	4.68
1717	5
1718	4.93
1719	5.04
1720	4.63
1721	4.14
1722	4.82
1723	5.15
1724	5.93
1725	5.47
1726	4.54
1727	4.18
1728	4.73
1729	5.22
1730	5.56
1731	5.39
1732	4.89
1733	4.58
1734	4.71
1735	5.55
1736	5.76
1737	5.41
1738	5
1739	5.04
1740	4.99
1741	5.57
1742	5.58
1743	5.24
1744	4.97
1745	5.58
1746	4.38
1747	3.95
1748	4.73
1749	4.85
1750	4.76
1751	4.75
1752	4.62
1753	4.78
1754	5.3
1755	5.56
1756	5.47
1757	5.14
1758	4.5
1759	4.82
1760	4.61
1761	5.16
1762	5.52
1763	4.92
1764	4.63
1765	5.05
1766	4.67
1767	4.83
1768	5.43
1769	5.25
1770	5.32
1771	5.54
1772	5.69
1773	5.32
1774	4.99
1775	5.57
1776	5.19
1777	4.65
1778	4.31
1779	4.76
1780	4.84
1781	4.25
1782	4.49
1783	5.2
1784	5.41
1785	5.82
1786	5.65
1787	4.98
1788	4.51
1789	4.31
1790	4.05
1791	4.7
1792	5.73
1793	5.85
1794	4.67
1795	3.34
1796	4.31
1797	4.63
1798	4.73
1799	4.68
1800	4.78
1801	5.3
1802	5.56
1803	5.47
1804	4.54
1805	4.18
1806	4.94
1807	6.01
1808	5.22
1809	4.78
1810	4.86
1811	4.68
1812	4.02
1813	4.52
1814	5.42
1815	5.56
1816	5.24
1817	5.3
1818	5.7
1819	4.98
1820	4.8
1821	5.34
1822	4.82
1823	4.45
1824	4.58
1825	4.62
1826	4.78
1827	5.18
1828	5.13
1829	5.16
1830	5.39
1831	6.01
1832	5.84
1833	5.2
1834	5.03
1835	5.02
1836	5.53
1837	5.66
1838	4.7
1839	4.02
1840	3.9
1841	4.72
1842	5.54
1843	5.6
1844	4.99
1845	4.62
1846	4.75
1847	4.75
1848	4.82
1849	5.02
1850	5.3
1851	5.7
1852	4.38
1853	4.24
1854	5.73
1855	5.82
1856	4.7
1857	4.05
1858	4.31
1859	4.76
1860	4.63
1861	4.82
1862	4.14
1863	4.63
1864	5.04
1865	5.41
1866	5.69
1867	4.65
1868	5.11
1869	5.57
1870	6
1871	4.74
1872	4.72
1873	5.65
1874	5.82
1875	5.41
1876	5.29
1877	4.92
1878	4.63
1879	5.05
1880	5.1
1881	5.16
1882	5.75
1883	4.98
1884	4.66
1885	5.08
1886	4.79
1887	5.38
1888	5.65
1889	5.82
1890	5.41
1891	5.2
1892	5.13
1893	5.37
1894	5.3
1895	5.11
1896	5.57
1897	6
1898	5.33
1899	4.5
1900	4.52
1901	4.8
1902	4.74
1903	4.27
1904	3.84
1905	4.46
1906	5.23
1907	4.89
1908	3.95
1909	3.85
1910	4.95
1911	5.41
1912	5.3
1913	5.24
1914	5.43
1915	5.4
1916	4.92
1917	4.76
1918	4.63
1919	4.52
1920	3.9
1921	4.66
1922	5.53
1923	5.34
1924	4.97
1925	4.63
1926	4.74
1927	4.06
1928	4.33
1929	5.08
1930	5.42
1931	4.76
1932	3.38
1933	3.63
1934	3.84
1935	4.46
1936	4.79
1937	5.38
1938	5.54
1939	5.6
1940	4.99
1941	4.62
1942	4.75
1943	4.76
1944	4.73
1945	4.69
1946	3.75
1947	4.24
1948	5.3
1949	5.42
1950	5.02
1951	4.93
1952	4.37
1953	3.64
1954	4.06
1955	4.05
1956	4.89
1957	5.66
1958	5.89
1959	5.38
1960	5.52
1961	5.6
1962	4.52
1963	3.35
1964	4.03
1965	5.37
1966	5.62
1967	4.93
1968	4.65
1969	4.99
1970	5.26
1971	5.2
1972	5.13
1973	5.37
1974	5.93
1975	5.84
1976	4.79
1977	4.77
1978	4.77
1979	5.34
1980	5.47
1981	4.98
1982	4.72
1983	5.65
1984	5.37
1985	4.69
1986	4.89
1987	5.23
1988	5.84
1989	5.53
1990	5.69
1991	5.33
1992	4.74
1993	4.27
1994	4.12
1995	3.75
1996	4.98
1997	5.33
1998	5.32
1999	5.8
2000	5.58
2001	5.19
[truncated: 7,178 more rows]
