# Supplementary material for: HIV chromatin is a preferred target for drugs that bind in the DNA minor groove
Source: PLoS One. 2019 Dec 30;14(12):e0216515. doi: 10.1371/journal.pone.0216515 (PMC6936835; doi:10.1371/journal.pone.0216515)
Supplement: S2 File — The DNA minor groove width values along the HTLV-1 genome were determined by DNAshapeR. (XLSX) [file pone.0216515.s002.xlsx]

## Sheet: htlv1
HTLV1.Position	MGW
3	4.63
4	4.35
5	3.38
6	4.05
7	3.85
8	3.34
9	4.52
10	5.31
11	5.42
12	5.02
13	4.73
14	4.78
15	5.1
16	5.74
17	5.74
18	5.62
19	4.24
20	4.25
21	4.85
22	5.14
23	5.47
24	5.67
25	5.43
26	5.57
27	5.03
28	4.69
29	4.46
30	5.45
31	4.94
32	4.84
33	4.97
34	5.34
35	5.27
36	5.23
37	5.4
38	4.67
39	4.61
40	4.82
41	4.89
42	5.44
43	5.42
44	4.12
45	3.79
46	4.8
47	5.4
48	4.98
49	4.81
50	4.76
51	4.75
52	4.94
53	5.19
54	5.19
55	4.94
56	4.75
57	4.82
58	4.61
59	4.17
60	5.01
61	5.49
62	6
63	5.41
64	5.04
65	4.67
66	4.33
67	4.85
68	4.93
69	4.85
70	4.93
71	5.39
72	5.32
73	4.98
74	5.22
75	5.94
76	5.4
77	4.35
78	3.38
79	4.05
80	4.65
81	4.3
82	4.27
83	3.84
84	4.27
85	4.63
86	5.09
87	5.36
88	5.65
89	5.17
90	4.67
91	4.74
92	4.74
93	4.65
94	4.95
95	5.33
96	5.14
97	4.5
98	4.31
99	3.74
100	4.57
101	5.22
102	5.47
103	5.93
104	5.4
105	4.35
106	3.68
107	4.05
108	3.75
109	4.18
110	4.94
111	5.67
112	5.47
113	4.85
114	4.73
115	4.77
116	4.77
117	4.96
118	5.39
119	5.56
120	5.22
121	4.57
122	5.08
123	5.73
124	5.49
125	4.81
126	4.51
127	4.33
128	4.67
129	5.04
130	5.14
131	5.47
132	5.67
133	5.39
134	4.7
135	4.7
136	4.83
137	5.04
138	4.92
139	4.85
140	4.76
141	4.75
142	4.75
143	4.94
144	5.19
145	5.39
146	5.01
147	4.93
148	4.78
149	4.73
150	5.02
151	5.41
152	5.67
153	4.8
154	4.63
155	5.4
156	5.56
157	5.74
158	5.27
159	5.43
160	5.56
161	4.92
162	5.16
163	5.36
164	4.83
165	4.67
166	5.2
167	5.65
168	5.22
169	4.95
170	4.61
171	5
172	5.67
173	5.69
174	4.97
175	4.72
176	4.77
177	4.73
178	4.85
179	5.47
180	5.67
181	5.39
182	4.7
183	4.85
184	5.47
185	5.49
186	5.02
187	4.9
188	4.76
189	4.75
190	4.62
191	4.85
192	5.47
193	5.93
194	5.15
195	4.52
196	4.65
197	4.99
198	5.57
199	5.21
200	4.12
201	4.12
202	4.46
203	4.79
204	5.84
205	6.02
206	5.48
207	5.01
208	4.14
209	4.63
210	5.4
211	5.56
212	5.47
213	5.22
214	4.73
215	4.18
216	4.37
217	4.93
218	5.01
219	5.39
220	5.19
221	4.95
222	4.73
223	4.63
224	4.82
225	4.17
226	4.53
227	5.46
228	5.56
229	4.84
230	5.08
231	5.31
232	4.92
233	4.8
234	4.85
235	4.46
236	4.33
237	5.38
238	5.56
239	4.77
240	4.66
241	5.19
242	5.08
243	3.84
244	4.27
245	4.63
246	4.76
247	4.8
248	4.93
249	4.85
250	4.76
251	4.89
252	5.19
253	5.34
254	4.99
255	4.3
256	4.65
257	4.95
258	5.21
259	5.57
260	5.43
261	5.91
262	5.4
263	4.94
264	4.17
265	4.83
266	5.08
267	5.1
268	5.02
269	4.81
270	4.8
271	5.3
272	5.56
273	5.47
274	4.94
275	4.77
276	5.08
277	4.64
278	4.98
279	5.65
280	5.91
281	5.39
282	5.16
283	5.34
284	5.28
285	5.57
286	5.58
287	4.82
288	4.03
289	4.58
290	4.62
291	4.78
292	5.3
293	5.8
294	5.4
295	4.42
296	4.37
297	5.3
298	5.9
299	5.6
300	4.76
301	3.38
302	3.38
303	4.05
304	3.85
305	3.34
306	3.35
307	3.68
308	4.35
309	5.4
310	5.5
311	5.27
312	5.34
313	5.23
314	5.24
315	5.66
316	5.74
317	5.25
318	5.27
319	5.6
320	5.76
321	5.32
322	5.32
323	5.88
324	5.23
325	4.53
326	4.67
327	5.4
328	5.9
329	5.46
330	5.02
331	5.53
332	5.66
333	5.1
334	3.85
335	4.24
336	5.13
337	5.67
338	5.36
339	5.16
340	5.52
341	4.92
342	4.63
343	4.73
344	4.53
345	4.57
346	5.32
347	5.69
348	5.79
349	6.07
350	5.66
351	4.89
352	3.68
353	4.03
354	4.63
355	4.86
356	5.25
357	5.64
358	5.58
359	5.02
360	4.92
361	5.04
362	4.99
363	5.26
364	5.2
365	4.49
366	4.25
367	5.35
368	5.93
369	5.47
370	4.92
371	4.63
372	4.93
373	4.78
374	4.62
375	4.75
376	4.82
377	4.61
378	4.67
379	5.2
380	5.46
381	5.68
382	5.6
383	5.38
384	4.66
385	4.74
386	5
387	4.93
388	4.92
389	4.63
390	4.31
391	4.63
392	5.15
393	5.94
394	5.71
395	5.25
396	5.2
397	5.54
398	5.41
399	4.96
400	4.95
401	5.3
402	5.29
403	5.09
404	5.37
405	5.29
406	4.96
407	4.73
408	4.99
409	5.76
410	5.55
411	4.33
412	4.54
413	5.47
414	5.56
415	5.3
416	4.85
417	4.72
418	4.96
419	5.37
420	5.29
421	5.06
422	5.23
423	5.53
424	4.84
425	4.94
426	5.58
427	5.64
428	5.25
429	5.08
430	5.09
431	5.36
432	5.16
433	4.36
434	4.82
435	5.65
436	5.9
437	4.89
438	4.53
439	4.59
440	5.56
441	5.42
442	5.2
443	4.64
444	4.74
445	4.85
446	5.14
447	5.75
448	5.41
449	5.17
450	5.37
451	5.29
452	4.77
453	4.85
454	4.93
455	4.85
456	4.95
457	5.3
458	5.29
459	4.77
460	4.94
461	5.29
462	5.32
463	5.8
464	5.38
465	4.84
466	5.56
467	5.66
468	4.82
469	4.85
470	4.93
471	4.63
472	4.92
473	5.47
474	5.93
475	5.35
476	4.25
477	4.49
478	5.4
479	5.67
480	5.27
481	5.09
482	5.02
483	5.08
484	5.27
485	5.29
486	5.09
487	5.08
488	5.1
489	4.83
490	5.32
491	5.84
492	5.69
493	4.68
494	4.33
495	5.43
496	5.62
497	4.48
498	3.34
499	3.85
500	5.1
501	5.73
502	5.73
503	4.7
504	4.03
505	4.14
506	4.63
507	5.4
508	5.56
509	5.47
510	4.54
511	4.18
512	4.82
513	5.64
514	5.42
515	5.17
516	5.04
517	4.73
518	4.69
519	5.16
520	5.19
521	4.95
522	4.77
523	4.72
524	4.51
525	4.05
526	4.52
527	5.21
528	5.57
529	5.02
530	5.08
531	5.39
532	5.36
533	5.09
534	5.41
535	5.18
536	5.02
537	5.05
538	4.85
539	4.68
540	4.42
541	4.65
542	5.31
543	5.42
544	5.02
545	5.05
546	4.67
547	4.33
548	4.97
549	5.76
550	5.55
551	4.33
552	4.68
553	5.69
554	5.84
555	5.32
556	4.57
557	4.53
558	4.89
559	5.56
560	5.74
561	4.95
562	4.83
563	5.36
564	5.36
565	4.83
566	4.67
567	5.04
568	4.93
569	4.92
570	5.02
571	5.58
572	5.64
573	5.25
574	4.86
575	4.63
576	4.03
577	4.52
578	5.41
579	5.3
580	4.82
581	4.94
582	5.47
583	5.67
584	4.94
585	4.45
586	4.29
587	4.85
588	5.52
589	5.16
590	4.61
591	4.94
592	5.45
593	5.08
594	5.1
595	5.4
596	5.9
597	5.65
598	4.38
599	3.95
600	4.86
601	5.41
602	5.76
603	5.77
604	4.84
605	4.7
606	4.83
607	4.65
608	4.02
609	4.52
610	5.21
611	4.97
612	4.65
613	4.74
614	4.98
615	5.21
616	4.8
617	4.43
618	4.05
619	4.35
620	4.74
621	5.14
622	5.33
623	4.95
624	4.85
625	4.85
626	5.14
627	5.75
628	5.67
629	5.71
630	5.41
631	5.09
632	5.08
633	4.62
634	5.15
635	5.86
636	5.99
637	5.41
638	5.33
639	4.98
640	4.36
641	4.96
642	5.23
643	5.75
644	4.98
645	4.36
646	3.35
647	3.34
648	4.25
649	4.84
650	4.97
651	5.58
652	5.56
653	4.77
654	4.58
655	4.62
656	4.42
657	4.05
658	4.36
659	4.63
660	4.73
661	4.68
662	4.42
663	4.05
664	4.36
665	5.4
666	5.5
667	4.46
668	4.39
669	5.22
670	5.94
671	5.71
672	5.29
673	5.34
674	4.59
675	5
676	5.48
677	5.67
678	4.89
679	5
680	5.4
681	5.41
682	5.17
683	5.36
684	5.36
685	4.83
686	4.17
687	4.94
688	5.31
689	5.56
690	4.93
691	4.77
692	4.96
693	5.41
694	5.64
695	5.1
696	5.08
697	4.96
698	4.93
699	5.56
700	5.31
701	4.52
702	4.03
703	5.54
704	5.84
705	4.96
706	5.16
707	5.36
708	5.09
709	5.4
710	5.56
711	4.59
712	4.53
713	4.73
714	5.01
715	5.06
716	4.62
717	4.98
718	5.42
719	5.56
720	4.53
721	4.67
722	5.2
723	5.65
724	5.36
725	5.01
726	5.05
727	4.67
728	4.53
729	5.43
730	5.53
731	5.13
732	5.19
733	5.56
734	5.28
735	5.26
736	5.31
737	4.95
738	4.61
739	4.96
740	5.19
741	5.53
742	4.84
743	4.51
744	4.98
745	5.6
746	5.79
747	5.79
748	5.37
749	5.36
750	5.43
751	5.3
752	4.78
753	4.86
754	4.93
755	5.29
756	5.56
757	5.47
758	4.92
759	4.63
760	4.92
761	4.93
762	5
763	4.67
764	4.74
765	4.27
766	2.85
767	2.85
768	4.75
769	5.82
770	5.73
771	5.33
772	5.54
773	6.2
774	5.74
775	5.5
776	5.32
777	5.2
778	4.49
779	4.38
780	5.42
781	5.44
782	4.89
783	4.75
784	4.82
785	4.61
786	4.67
787	5.2
788	5.13
789	5.16
790	5.02
791	5.08
792	5.39
793	5.19
794	4.95
795	4.81
796	4.98
797	5.65
798	5.53
799	5.61
800	5.13
801	5.2
802	5.02
803	5.18
804	5.41
805	4.96
806	4.82
807	4.62
808	4.42
809	4.05
810	4.7
811	5.66
812	5.53
813	4.51
814	4.69
815	4.73
816	4.68
817	4.99
818	5.69
819	5.69
820	4.97
821	4.82
822	5.3
823	5.15
824	4.69
825	5.08
826	5.19
827	4.96
828	4.77
829	4.93
830	5.56
831	5.42
832	4.12
833	4.12
834	3.75
835	3.9
836	4.02
837	3.68
838	4.35
839	4.63
840	4.73
841	4.95
842	4.92
843	5.33
844	5.77
845	5.88
846	5.22
847	5.18
848	5.18
849	5.22
850	5.67
851	5.67
852	5
853	4.61
854	4.73
855	4.99
856	5.6
857	4.65
858	4.51
859	4.69
860	5.09
861	5.27
862	5.51
863	5.42
864	5.56
865	4.82
866	4.69
867	5.08
868	5.29
869	4.96
870	4.82
871	4.94
872	5.19
873	5.19
874	4.94
875	4.75
876	4.82
877	4.61
878	4.95
879	5.53
880	5.43
881	4.93
882	4.96
883	5.37
884	5.15
885	5.02
886	5.4
887	5.23
888	5.08
889	5.22
890	5.35
891	5.22
892	4.98
893	5.32
894	5.43
895	4.53
896	4.17
897	5.01
898	5.58
899	5.85
900	4.67
901	3.34
902	4.31
903	4.63
904	4.76
905	4.8
906	4.93
907	5.02
908	5.31
909	5.4
910	4.94
911	4.77
912	5.29
913	5.37
914	5.17
915	5.33
916	5.76
917	5.32
918	5.4
919	5.32
920	5.28
921	5.4
922	4.77
923	4.97
924	5.69
925	5.84
926	5.33
927	4.85
928	4.46
929	4.03
930	4.7
931	5.19
932	5.16
933	4.69
934	4.8
935	4.9
936	4.68
937	4.78
938	4.93
939	5.02
940	5.31
941	5.32
942	4.49
943	4.67
944	5.86
945	6.11
946	5.61
947	4.8
948	4.56
949	4.12
950	4.27
951	4.63
952	4.97
953	5.58
954	5.56
955	4.84
956	5.19
957	5.32
958	4.49
959	4.67
960	5.85
961	5.73
962	4.89
963	3.38
964	3.38
965	3.38
966	3.63
967	2.85
968	2.85
969	4.27
970	4.74
971	4.8
972	4.93
973	5.58
974	5.73
975	4.89
976	3.63
977	3.79
978	4.65
979	5.37
980	4.88
981	4.14
982	4.03
983	4.7
984	5.82
985	6
986	5.33
987	4.74
988	4.74
989	4.65
990	5.05
991	5.31
992	4.92
993	5.16
994	5.36
995	4.83
996	4.67
997	5.2
998	5.65
999	5.36
1000	4.47
1001	4.63
1002	4.36
1003	4.98
1004	5.33
1005	5.26
1006	5.02
1007	4.9
1008	4.93
1009	5.19
1010	5.08
1011	4.9
1012	5.58
1013	5.85
1014	4.67
1015	4.24
1016	5.62
1017	5.2
1018	4.69
1019	4.73
1020	4.85
1021	4.68
1022	4.78
1023	4.93
1024	4.63
1025	4.98
1026	5.69
1027	5.67
1028	5
1029	4.53
1030	5.43
1031	5.53
1032	4.95
1033	4.33
1034	4.97
1035	5.76
1036	5.2
1037	4.69
1038	4.73
1039	4.85
1040	4.93
1041	5.44
1042	5.42
1043	4.76
1044	3.68
1045	4.05
1046	4.31
1047	4.51
1048	4.98
1049	5.65
1050	5.46
1051	4.71
1052	4.58
1053	4.94
1054	5.19
1055	5.36
1056	4.96
1057	4.96
1058	5.36
1059	5.19
1060	4.7
1061	4.77
1062	5.4
1063	5.94
1064	5.22
1065	4.39
1066	4.46
1067	5.5
1068	5.4
1069	4.27
1070	2.85
1071	2.85
1072	3.63
1073	4.89
1074	5.91
1075	5.99
1076	5.74
1077	5.5
1078	5.15
1079	5.14
1080	5.93
1081	5.37
1082	4.69
1083	4.89
1084	5.23
1085	5.08
1086	4.84
1087	4.94
1088	5.42
1089	5.42
1090	4.95
1091	4.06
1092	4.03
1093	4.66
1094	5.44
1095	5.31
1096	4.94
1097	4.17
1098	4.61
1099	4.96
1100	5.39
1101	5.56
1102	4.98
1103	4.36
1104	4.63
1105	4.81
1106	4.95
1107	4.92
1108	5.1
1109	5.02
1110	4.9
1111	4.95
1112	4.92
1113	5.1
1114	5.02
1115	4.9
1116	4.95
1117	5.3
1118	5.51
1119	5.54
1120	5.41
1121	5.06
1122	5.46
1123	5.56
1124	4.92
1125	5.08
1126	5.29
1127	5.09
1128	5.37
1129	5.29
1130	5.09
1131	5.08
1132	5.1
1133	5.39
1134	5.45
1135	5.08
1136	4.84
1137	4.81
1138	4.76
1139	4.75
1140	4.89
1141	5.41
1142	5.56
1143	4.77
1144	4.66
1145	5.41
1146	5.64
1147	5.29
1148	5.34
1149	4.82
1150	4.45
1151	4.58
1152	4.75
1153	4.75
1154	4.94
1155	5.19
1156	5.39
1157	4.47
1158	4.19
1159	4.36
1160	4.43
1161	5.14
1162	5.47
1163	5.34
1164	4.77
1165	4.63
1166	4.94
1167	5.58
1168	5.8
1169	5.2
1170	5.21
1171	4.12
1172	4.12
1173	4.19
1174	4.81
1175	4.76
1176	4.75
1177	4.75
1178	4.62
1179	4.78
1180	4.93
1181	4.85
1182	4.68
1183	4.99
1184	5.6
1185	5.53
1186	5.14
1187	4.3
1188	5.24
1189	5.65
1190	5.9
1191	5.4
1192	4.67
1193	4.33
1194	4.97
1195	5.76
1196	5.77
1197	5.33
1198	5.08
1199	4.96
1200	4.77
1201	4.82
1202	4.75
1203	4.75
1204	4.89
1205	5.44
1206	5.31
1207	4.52
1208	3.74
1209	4.51
1210	4.81
1211	4.31
1212	4.63
1213	4.63
1214	4.97
1215	5.31
1216	5.32
1217	5
1218	4.89
1219	5.45
1220	5.27
1221	5.5
1222	5.55
1223	5.55
1224	5.38
1225	4.84
1226	4.94
1227	5.58
1228	5.8
1229	5.15
1230	4.99
1231	5.34
1232	4.97
1233	4.84
1234	5.56
1235	5.43
1236	5.1
1237	5.05
1238	4.63
1239	4.8
1240	4.93
1241	4.63
1242	4.98
1243	5.96
1244	5.8
1245	4.87
1246	4.33
1247	4.97
1248	5.53
1249	4.94
1250	5.28
1251	5.4
1252	4.96
1253	4.96
1254	5.19
1255	5.34
1256	5.34
1257	5.23
1258	5.24
1259	5.3
1260	5.41
1261	4.12
1262	3.84
1263	4.46
1264	5.5
1265	5.4
1266	4.36
1267	4.02
1268	4.65
1269	4.73
1270	4.18
1271	4.68
1272	5.76
1273	5.74
1274	5.41
1275	5.29
1276	4.94
1277	4.72
1278	4.93
1279	5.23
1280	5.08
1281	4.9
1282	5.58
1283	5.58
1284	5.01
1285	4.61
1286	5.08
1287	5.45
1288	4.92
1289	4.8
1290	4.5
1291	4.31
1292	3.74
1293	4.57
1294	5.04
1295	4.92
1296	4.85
1297	4.93
1298	5.44
1299	5.31
1300	4.94
1301	4.61
1302	5.16
1303	5.67
1304	4.95
1305	4.61
1306	4.82
1307	4.62
1308	4.85
1309	5.4
1310	5.39
1311	4.93
1312	4.85
1313	5.05
1314	4.67
1315	4.61
1316	4.82
1317	4.75
1318	4.89
1319	5.39
1320	5.32
1321	4.49
1322	3.85
1323	5.1
1324	5.66
1325	6.02
1326	5.76
1327	5.55
1328	5.79
1329	5.75
1330	5.22
1331	4.73
1332	4.84
1333	4.97
1334	5.53
1335	4.84
1336	4.47
1337	5.39
1338	5.36
1339	4.83
1340	4.17
1341	4.94
1342	5.45
1343	5.81
1344	5.59
1345	5.08
1346	4.92
1347	5.56
1348	5.94
1349	5.79
1350	5.67
1351	5.27
1352	5.16
1353	5.4
1354	4.49
1355	3.85
1356	4.95
1357	5.6
1358	5.91
1359	4.94
1360	4.45
1361	4.58
1362	4.89
1363	5.41
1364	5.31
1365	4.98
1366	5.4
1367	5.41
1368	5.24
1369	5.56
1370	5.42
1371	4.52
1372	4.02
1373	4.65
1374	4.73
1375	4.18
1376	4.37
1377	4.93
1378	5.02
1379	5.42
1380	5.31
1381	4.92
1382	4.65
1383	4.73
1384	4.18
1385	4.37
1386	4.93
1387	4.63
1388	4.92
1389	5.52
1390	5.79
1391	5.79
1392	5.4
1393	5.13
1394	5.54
1395	5.84
1396	4.33
1397	3.75
1398	4.05
1399	4.52
1400	5.41
1401	5.08
1402	5.1
1403	5.05
1404	4.63
1405	4.8
1406	4.93
1407	4.85
1408	4.68
1409	4.78
1410	5.18
1411	5.13
1412	5.29
1413	5.64
1414	5.46
1415	4.53
1416	4.17
1417	4.82
1418	4.63
1419	4.73
1420	4.68
1421	4.78
1422	4.93
1423	5.02
1424	5.34
1425	5.53
1426	5.22
1427	5.35
1428	5.4
1429	4.84
1430	5.19
1431	5.53
1432	5.27
1433	5.16
1434	5.67
1435	4.8
1436	4.88
1437	5.67
1438	5.84
1439	4.74
1440	4.72
1441	5.54
1442	5.37
1443	5
1444	4.33
1445	4.51
1446	4.81
1447	5.48
1448	6.07
1449	5.76
1450	5.4
1451	5.38
1452	5.34
1453	5.47
1454	5.14
1455	4.97
1456	4.85
1457	4.72
1458	4.96
1459	5.43
1460	5.38
1461	4.98
1462	4.74
1463	4.06
1464	4.03
1465	4.7
1466	5.22
1467	5.65
1468	5.18
1469	4.37
1470	4.33
1471	5.46
1472	5.3
1473	5.11
1474	5.44
1475	5.99
1476	5.41
1477	5.29
1478	4.54
1479	3.64
1480	4.87
1481	5.62
1482	6.07
1483	6.07
1484	5.62
1485	4.87
1486	4.03
1487	4.66
1488	5.19
1489	5.08
1490	4.9
1491	5.57
1492	5.82
1493	5
1494	4.83
1495	5.36
1496	5.16
1497	4.69
1498	4.8
1499	4.9
1500	4.76
1501	4.62
1502	4.78
1503	4.93
1504	5.01
1505	5.06
1506	5.1
1507	5.47
1508	5.49
1509	5.02
1510	5.19
1511	5.42
1512	5.31
1513	4.94
1514	4.17
1515	4.53
1516	5.56
1517	5.42
1518	5.24
1519	4.97
1520	5.03
1521	4.81
1522	4.19
1523	4.94
1524	5.58
1525	5.8
1526	5.2
1527	5.58
1528	5.24
1529	4.97
1530	5.58
1531	5.24
1532	4.97
1533	5.19
1534	4.65
1535	4.31
1536	4.51
1537	4.19
1538	4.81
1539	5.58
1540	5.58
1541	4.81
1542	4.51
1543	4.77
1544	5.4
1545	5.46
1546	5.17
1547	4.67
1548	4.43
1549	4.51
1550	5.3
1551	5.46
1552	5.13
1553	5.19
1554	5.53
1555	5.27
1556	5.08
1557	5.7
1558	4.38
1559	3.95
1560	4.86
1561	5.14
1562	5.56
1563	5.43
1564	4.53
1565	4.67
1566	5.2
1567	5.46
1568	5.4
1569	5.09
1570	5.37
1571	5.29
1572	4.77
1573	4.51
1574	4.63
1575	4.92
1576	5.53
1577	5.4
1578	5.09
1579	5.37
1580	5.29
1581	4.96
1582	4.73
1583	4.85
1584	5.52
1585	5.41
1586	5.17
1587	5.36
1588	5.19
1589	4.94
1590	4.76
1591	4.85
1592	4.73
1593	4.78
1594	5.3
1595	5.66
1596	5.24
1597	5.56
1598	5.42
1599	4.52
1600	4.02
1601	4.65
1602	4.73
1603	4.45
1604	4.29
1605	4.42
1606	4.63
1607	4.63
1608	4.76
1609	4.92
1610	5.4
1611	5.39
1612	4.96
1613	4.77
1614	4.72
1615	4.85
1616	4.97
1617	5.41
1618	5.69
1619	5.54
1620	4.98
1621	4.51
1622	4.8
1623	4.93
1624	5.02
1625	5.42
1626	5.31
1627	4.65
1628	4.51
1629	4.72
1630	4.72
1631	4.94
1632	5.4
1633	5.31
1634	5.02
1635	4.93
1636	4.8
1637	4.63
1638	5.05
1639	4.67
1640	4.33
1641	4.51
1642	4.81
1643	5.62
1644	5.43
1645	5.13
1646	5.38
1647	5.64
1648	5.25
1649	5.08
1650	4.77
1651	4.51
1652	4.63
1653	4.92
1654	5.21
1655	5.61
1656	5.77
1657	5.76
1658	5.33
1659	4.85
1660	4.74
1661	4.64
1662	5.08
1663	4.77
1664	4.85
1665	5.3
1666	5.9
1667	5.65
1668	5.24
1669	4.3
1670	5.14
1671	5.53
1672	5.37
1673	4.88
1674	4.63
1675	5.04
1676	4.68
1677	4.92
1678	5.4
1679	5.91
1680	5.43
1681	5.57
1682	5.03
1683	4.69
1684	5.08
1685	5.19
1686	4.96
1687	4.61
1688	4.95
1689	5.67
1690	5.41
1691	5.24
1692	5.43
1693	5.56
1694	5.14
1695	4.5
1696	4.63
1697	4.51
1698	4.82
1699	5.66
1700	5.74
1701	5.25
1702	5.08
1703	4.96
1704	4.96
1705	5.44
1706	5.42
1707	4.52
1708	4.02
1709	4.65
1710	4.73
1711	4.45
1712	4.58
1713	4.89
1714	5.19
1715	5.53
1716	4.66
1717	3.9
1718	4.93
1719	5.62
1720	6.11
1721	4.84
1722	4.21
1723	4.74
1724	4.84
1725	4.76
1726	4.31
1727	4.81
1728	5.49
1729	5.82
1730	5
1731	4.33
1732	4.97
1733	5.76
1734	5.2
1735	4.69
1736	4.73
1737	5.02
1738	5.42
1739	5.3
1740	4.69
1741	4.89
1742	5.55
1743	5.78
1744	5.41
1745	4.95
1746	4.65
1747	4.97
1748	5.21
1749	4.52
1750	4.02
1751	4.8
1752	4.43
1753	4.39
1754	4.89
1755	5.33
1756	5.24
1757	5.56
1758	5.42
1759	4.76
1760	3.38
1761	3.63
1762	2.85
1763	4.36
1764	5.44
1765	5.37
1766	5.33
1767	5.62
1768	5.74
1769	5.41
1770	5.29
1771	4.94
1772	4.72
1773	4.77
1774	4.95
1775	5.22
1776	5.65
1777	5.18
1778	4.8
1779	4.81
1780	5.02
1781	5.49
1782	5.5
1783	5.73
1784	5.1
1785	5.11
1786	5.73
1787	5.57
1788	5.11
1789	4.65
1790	5.37
1791	5
1792	4.61
1793	4.73
1794	4.78
1795	4.97
1796	5.41
1797	5.84
1798	5.69
1799	4.98
1800	4.63
1801	4.92
1802	4.74
1803	4.72
1804	5.4
1805	5.32
1806	5.14
1807	4.3
1808	5.24
1809	5.7
1810	5.81
1811	5.59
1812	5.3
1813	4.95
1814	4.61
1815	4.17
1816	4.94
1817	5.19
1818	5.57
1819	5.43
1820	5.67
1821	5.47
1822	5.22
1823	4.73
1824	4.18
1825	4.54
1826	5.4
1827	5.31
1828	5.19
1829	4.8
1830	4.45
1831	4.58
1832	4.75
1833	4.89
1834	5.44
1835	5.42
1836	4.52
1837	4.02
1838	4.65
1839	4.99
1840	5.57
1841	5.21
1842	4.76
1843	4.05
1844	4.06
1845	4.33
1846	5.08
1847	5.42
1848	4.52
1849	3.35
1850	4.14
1851	5.1
1852	5.05
1853	5.17
1854	5.8
1855	5.73
1856	4.24
1857	4.38
1858	5.58
1859	5.57
1860	5.02
1861	5.19
1862	5.31
1863	5.53
1864	4.95
1865	4.33
1866	4.97
1867	5.96
1868	5.82
1869	4.89
1870	3.38
1871	3.38
1872	4.05
1873	4.06
1874	4.03
1875	4.58
1876	4.75
1877	4.75
1878	4.75
1879	4.75
1880	4.89
1881	5.44
1882	5.42
1883	4.12
1884	4.12
1885	4.46
1886	5.34
1887	5.74
1888	4.95
1889	4.83
1890	5.08
1891	5.1
1892	5.74
1893	5.43
1894	4.61
1895	4.82
1896	4.63
1897	5.09
1898	5.39
1899	5.16
1900	4.92
1901	5.56
1902	5.88
1903	5.59
1904	5.3
1905	4.95
1906	4.73
1907	4.63
1908	4.36
1909	4.03
1910	4.61
1911	5.16
1912	5.52
1913	4.94
1914	4.72
1915	4.93
1916	5.46
1917	5.31
1918	4.98
1919	5.32
1920	5.31
1921	5.02
1922	4.73
1923	4.53
1924	4.59
1925	5.54
1926	5.22
1927	4.95
1928	4.9
1929	4.51
1930	5
1931	5.4
1932	5.79
1933	5.94
1934	5.3
1935	4.78
1936	4.89
1937	5.56
1938	5.74
1939	4.95
1940	4.33
1941	4.85
1942	5.18
1943	5.13
1944	5.16
1945	5.02
1946	4.9
1947	4.76
1948	4.75
1949	4.75
1950	4.75
1951	4.75
1952	4.75
1953	4.94
1954	5.19
1955	5.19
1956	4.95
1957	4.77
1958	4.93
1959	5.23
1960	5.34
1961	5.5
1962	5.33
1963	5.02
1964	4.82
1965	4.75
1966	4.62
1967	4.99
1968	5.6
1969	5.53
1970	5.14
1971	5.02
1972	5.43
1973	5.91
1974	5.4
1975	4.92
1976	4.65
1977	4.73
1978	4.45
1979	4.66
1980	5.44
1981	5.42
1982	4.38
1983	3.95
1984	4.89
1985	5.8
1986	5.22
1987	4.98
1988	5.32
1989	5.31
1990	4.97
1991	4.63
1992	4.82
1993	4.63
1994	5.19
1995	5.46
1996	5.17
1997	5.04
1998	4.57
1999	5
2000	5.4
2001	5.41
[truncated: 7,065 more rows]
