# Supplementary material for: HIV chromatin is a preferred target for drugs that bind in the DNA minor groove
Source: PLoS One. 2019 Dec 30;14(12):e0216515. doi: 10.1371/journal.pone.0216515 (PMC6936835; doi:10.1371/journal.pone.0216515)
Supplement: S3 File — The DNA minor groove width values for all pentamers are given. See Materials and Methods for more details. (XLSX) [file pone.0216515.s003.xlsx]

## Sheet: tetra.pentamer.mgw
Pentamer	MGW
AAAAA	3.38
AAAAC	4.05
AAAAG	3.68
AAAAT	3.63
AAACA	4.65
AAACC	4.06
AAACG	4.43
AAACT	3.85
AAAGA	4.02
AAAGC	4.03
AAAGG	4.05
AAAGT	3.35
AAATA	3.79
AAATC	4.12
AAATG	3.84
AAATT	2.85
AACAA	4.97
AACAC	5.05
AACAG	4.95
AACAT	4.3
AACCA	4.33
AACCC	4.03
AACCG	4.36
AACCT	3.64
AACGA	4.8
AACGC	4.64
AACGG	4.62
AACGT	4.21
AACTA	4.24
AACTC	3.95
AACTG	4.49
AACTT	3.34
AAGAA	4.8
AAGAC	4.65
AAGAG	4.68
AAGAT	3.9
AAGCA	4.61
AAGCC	4.17
AAGCG	4.63
AAGCT	4.14
AAGGA	4.31
AAGGC	4.51
AAGGG	4.42
AAGGT	3.75
AAGTA	4.03
AAGTC	3.74
AAGTG	4.14
AAGTT	3.34
AATAA	5.53
AATAC	5.3
AATAG	4.65
AATAT	4.8
AATCA	4.46
AATCC	4.19
AATCG	4.56
AATCT	3.75
AATGA	4.46
AATGC	4.89
AATGG	5.08
AATGT	4.27
AATTA	4.36
AATTC	3.75
AATTG	4.24
AATTT	2.85
ACAAA	5.21
ACAAC	5.58
ACAAG	5.19
ACAAT	5.03
ACACA	5.5
ACACC	5.31
ACACG	5.47
ACACT	5.1
ACAGA	5.33
ACAGC	5.31
ACAGG	5.29
ACAGT	5.2
ACATA	5.14
ACATC	4.82
ACATG	4.99
ACATT	4.27
ACCAA	5.08
ACCAC	5.38
ACCAG	5.19
ACCAT	4.97
ACCCA	4.66
ACCCC	4.58
ACCCG	4.7
ACCCT	4.29
ACCGA	5.02
ACCGC	5.08
ACCGG	5.16
ACCGT	4.73
ACCTA	4.68
ACCTC	4.37
ACCTG	4.54
ACCTT	3.75
ACGAA	5.21
ACGAC	5.34
ACGAG	5.13
ACGAT	4.8
ACGCA	5.27
ACGCC	5.08
ACGCG	5.2
ACGCT	4.86
ACGGA	5.06
ACGGC	5.08
ACGGG	4.92
ACGGT	4.73
ACGTA	4.84
ACGTC	4.7
ACGTG	4.85
ACGTT	4.21
ACTAA	5.73
ACTAC	5.62
ACTAG	5.13
ACTAT	4.86
ACTCA	4.89
ACTCC	4.73
ACTCG	4.93
ACTCT	4.86
ACTGA	5.48
ACTGC	5.4
ACTGG	5.32
ACTGT	5.2
ACTTA	4.48
ACTTC	4.31
ACTTG	4.52
ACTTT	3.35
AGAAA	4.74
AGAAC	4.85
AGAAG	4.5
AGAAT	4.43
AGACA	4.99
AGACC	4.73
AGACG	4.83
AGACT	4.57
AGAGA	5
AGAGC	5.04
AGAGG	4.97
AGAGT	4.86
AGATA	4.72
AGATC	4.36
AGATG	4.66
AGATT	3.75
AGCAA	5.08
AGCAC	5.43
AGCAG	5.16
AGCAT	5.23
AGCCA	4.53
AGCCC	4.61
AGCCG	4.83
AGCCT	4.33
AGCGA	5.19
AGCGC	5.18
AGCGG	5.15
AGCGT	4.86
AGCTA	4.88
AGCTC	4.63
AGCTG	4.8
AGCTT	4.14
AGGAA	4.76
AGGAC	4.81
AGGAG	4.63
AGGAT	4.51
AGGCA	4.82
AGGCC	4.72
AGGCG	4.77
AGGCT	4.33
AGGGA	4.68
AGGGC	4.73
AGGGG	4.62
AGGGT	4.29
AGGTA	4.33
AGGTC	4.18
AGGTG	4.42
AGGTT	3.64
AGTAA	5.37
AGTAC	5.54
AGTAG	5.2
AGTAT	5.37
AGTCA	4.89
AGTCC	4.51
AGTCG	4.59
AGTCT	4.57
AGTGA	5.22
AGTGC	5.3
AGTGG	5.31
AGTGT	5.1
AGTTA	4.67
AGTTC	4.25
AGTTG	4.38
AGTTT	3.85
ATAAA	5.66
ATAAC	5.62
ATAAG	5.48
ATAAT	5.28
ATACA	5.82
ATACC	5.46
ATACG	5.53
ATACT	5.37
ATAGA	5.69
ATAGC	5.37
ATAGG	5.6
ATAGT	4.86
ATATA	5.76
ATATC	5.4
ATATG	5.32
ATATT	4.8
ATCAA	5.52
ATCAC	5.35
ATCAG	5.34
ATCAT	4.79
ATCCA	4.94
ATCCC	4.81
ATCCG	4.47
ATCCT	4.51
ATCGA	5.23
ATCGC	5.28
ATCGG	5.25
ATCGT	4.8
ATCTA	4.74
ATCTC	4.74
ATCTG	4.98
ATCTT	3.9
ATGAA	5.5
ATGAC	5.45
ATGAG	5.23
ATGAT	4.79
ATGCA	5.55
ATGCC	5.33
ATGCG	5.6
ATGCT	5.23
ATGGA	5.34
ATGGC	5.23
ATGGG	5.19
ATGGT	4.97
ATGTA	5.27
ATGTC	5.02
ATGTG	5.15
ATGTT	4.3
ATTAA	5.58
ATTAC	5.44
ATTAG	5.57
ATTAT	5.28
ATTCA	5.22
ATTCC	4.69
ATTCG	4.88
ATTCT	4.43
ATTGA	5.46
ATTGC	5.15
ATTGG	5.3
ATTGT	5.03
ATTTA	4.75
ATTTC	4.27
ATTTG	4.12
ATTTT	3.63
CAAAA	4.76
CAAAC	4.95
CAAAG	4.52
CAAAT	4.12
CAACA	5.24
CAACC	4.82
CAACG	4.98
CAACT	4.38
CAAGA	4.92
CAAGC	4.94
CAAGG	4.65
CAAGT	4.52
CAATA	5.02
CAATC	4.81
CAATG	4.69
CAATT	4.24
CACAA	5.2
CACAC	5.73
CACAG	5.32
CACAT	5.15
CACCA	4.84
CACCC	4.77
CACCG	4.92
CACCT	4.42
CACGA	5.29
CACGC	5.25
CACGG	5.1
CACGT	4.85
CACTA	5.11
CACTC	4.78
CACTG	4.98
CACTT	4.14
CAGAA	5.14
CAGAC	5.22
CAGAG	5.14
CAGAT	4.98
CAGCA	5.27
CAGCC	4.95
CAGCG	5.13
CAGCT	4.8
CAGGA	4.92
CAGGC	4.94
CAGGG	4.85
CAGGT	4.54
CAGTA	5.13
CAGTC	5
CAGTG	4.98
CAGTT	4.49
CATAA	6.02
CATAC	5.93
CATAG	5.53
CATAT	5.32
CATCA	5.22
CATCC	4.84
CATCG	4.94
CATCT	4.66
CATGA	5.27
CATGC	5.5
CATGG	5.34
CATGT	4.99
CATTA	4.9
CATTC	4.39
CATTG	4.69
CATTT	3.84
CCAAA	5.42
CCAAC	5.42
CCAAG	5.31
CCAAT	5.3
CCACA	5.8
CCACC	5.56
CCACG	5.64
CCACT	5.31
CCAGA	5.56
CCAGC	5.53
CCAGG	5.4
CCAGT	5.32
CCATA	5.88
CCATC	5.53
CCATG	5.34
CCATT	5.08
CCCAA	5.44
CCCAC	5.41
CCCAG	5.39
CCCAT	5.19
CCCCA	4.89
CCCCC	4.75
CCCCG	4.94
CCCCT	4.62
CCCGA	5.22
CCCGC	5.3
CCCGG	5.19
CCCGT	4.92
CCCTA	4.99
CCCTC	4.78
CCCTG	4.85
CCCTT	4.42
CCGAA	5.38
CCGAC	5.54
CCGAG	5.65
CCGAT	5.25
CCGCA	5.59
CCGCC	5.29
CCGCG	5.51
CCGCT	5.15
CCGGA	5.39
CCGGC	5.36
CCGGG	5.19
CCGGT	5.16
CCGTA	5.33
CCGTC	5.1
CCGTG	5.1
CCGTT	4.62
CCTAA	5.96
CCTAC	5.76
CCTAG	5.69
CCTAT	5.6
CCTCA	5.3
CCTCC	4.93
CCTCG	5.18
CCTCT	4.97
CCTGA	5.47
CCTGC	5.52
CCTGG	5.4
CCTGT	5.29
CCTTA	4.81
CCTTC	4.63
CCTTG	4.65
CCTTT	4.05
CGAAA	4.98
CGAAC	5.1
CGAAG	4.92
CGAAT	4.88
CGACA	5.28
CGACC	4.82
CGACG	5.19
CGACT	4.59
CGAGA	5.17
CGAGC	5.2
CGAGG	5.18
CGAGT	4.93
CGATA	5.32
CGATC	4.96
CGATG	4.94
CGATT	4.56
CGCAA	5.81
CGCAC	5.88
CGCAG	5.67
CGCAT	5.6
CGCCA	5.06
CGCCC	4.96
CGCCG	5.09
CGCCT	4.77
CGCGA	5.42
CGCGC	5.54
CGCGG	5.51
CGCGT	5.2
CGCTA	5.22
CGCTC	5.02
CGCTG	5.13
CGCTT	4.63
CGGAA	5.09
CGGAC	5.08
CGGAG	5.01
CGGAT	4.47
CGGCA	5.17
CGGCC	4.96
CGGCG	5.09
CGGCT	4.83
CGGGA	4.95
CGGGC	4.95
CGGGG	4.94
CGGGT	4.7
CGGTA	4.96
CGGTC	4.69
CGGTG	4.92
CGGTT	4.36
CGTAA	6.11
CGTAC	5.93
CGTAG	5.77
CGTAT	5.53
CGTCA	5.39
CGTCC	5.02
CGTCG	5.19
CGTCT	4.83
CGTGA	5.71
CGTGC	5.74
CGTGG	5.64
CGTGT	5.47
CGTTA	5.15
CGTTC	4.74
CGTTG	4.98
CGTTT	4.43
CTAAA	5.82
CTAAC	5.8
CTAAG	5.49
CTAAT	5.57
CTACA	5.74
CTACC	5.55
CTACG	5.77
CTACT	5.2
CTAGA	5.84
CTAGC	5.67
CTAGG	5.69
CTAGT	5.13
CTATA	5.79
CTATC	5.54
CTATG	5.53
CTATT	4.65
CTCAA	5.9
CTCAC	5.8
CTCAG	5.56
CTCAT	5.23
CTCCA	5.02
CTCCC	4.85
CTCCG	5.01
CTCCT	4.63
CTCGA	5.42
CTCGC	5.46
CTCGG	5.65
CTCGT	5.13
CTCTA	5.41
CTCTC	4.93
CTCTG	5.14
CTCTT	4.68
CTGAA	5.93
CTGAC	5.67
CTGAG	5.56
CTGAT	5.34
CTGCA	5.79
CTGCC	5.41
CTGCG	5.67
CTGCT	5.16
CTGGA	5.31
CTGGC	5.43
CTGGG	5.39
CTGGT	5.19
CTGTA	5.41
CTGTC	5.26
CTGTG	5.32
CTGTT	4.95
CTTAA	5.58
CTTAC	5.62
CTTAG	5.49
CTTAT	5.48
CTTCA	5.15
CTTCC	4.63
CTTCG	4.92
CTTCT	4.5
CTTGA	5.4
CTTGC	5.45
CTTGG	5.31
CTTGT	5.19
CTTTA	4.7
CTTTC	4.36
CTTTG	4.52
CTTTT	3.68
GAAAA	4.35
GAAAC	4.74
GAAAG	4.36
GAAAT	4.27
GAACA	4.85
GAACC	4.46
GAACG	4.74
GAACT	4.25
GAAGA	4.52
GAAGC	4.82
GAAGG	4.63
GAAGT	4.31
GAATA	4.51
GAATC	4.36
GAATG	4.39
GAATT	3.75
GACAA	5.57
GACAC	5.49
GACAG	5.26
GACAT	5.02
GACCA	4.84
GACCC	4.45
GACCG	4.69
GACCT	4.18
GACGA	5.16
GACGC	5.09
GACGG	5.1
GACGT	4.7
GACTA	5.08
GACTC	4.53
GACTG	5
GACTT	3.74
GAGAA	4.67
GAGAC	5.04
GAGAG	4.93
GAGAT	4.74
GAGCA	5.1
GAGCC	4.67
GAGCG	5.02
GAGCT	4.63
GAGGA	4.8
GAGGC	4.85
GAGGG	4.78
GAGGT	4.37
GAGTA	4.69
GAGTC	4.53
GAGTG	4.78
GAGTT	3.95
GATAA	5.89
GATAC	5.65
GATAG	5.54
GATAT	5.4
GATCA	4.77
GATCC	4.63
GATCG	4.96
GATCT	4.36
GATGA	5.08
GATGC	5.38
GATGG	5.53
GATGT	4.82
GATTA	4.81
GATTC	4.36
GATTG	4.81
GATTT	4.12
GCAAA	5.41
GCAAC	5.7
GCAAG	5.45
GCAAT	5.15
GCACA	5.94
GCACC	5.56
GCACG	5.74
GCACT	5.3
GCAGA	5.75
GCAGC	5.67
GCAGG	5.52
GCAGT	5.4
GCATA	5.76
GCATC	5.38
GCATG	5.5
GCATT	4.89
GCCAA	5.56
GCCAC	5.46
GCCAG	5.43
GCCAT	5.23
GCCCA	4.96
GCCCC	4.82
GCCCG	4.95
GCCCT	4.73
GCCGA	5.43
GCCGC	5.37
GCCGG	5.36
GCCGT	5.08
GCCTA	4.97
GCCTC	4.85
GCCTG	4.94
GCCTT	4.51
GCGAA	5.53
GCGAC	5.56
GCGAG	5.46
GCGAT	5.28
GCGCA	5.71
GCGCC	5.41
GCGCG	5.54
GCGCT	5.18
GCGGA	5.27
GCGGC	5.37
GCGGG	5.3
GCGGT	5.08
GCGTA	5.32
GCGTC	5.09
GCGTG	5.25
GCGTT	4.64
GCTAA	5.82
GCTAC	5.88
GCTAG	5.67
GCTAT	5.37
GCTCA	5.4
GCTCC	5.05
GCTCG	5.2
GCTCT	5.04
GCTGA	5.74
GCTGC	5.67
GCTGG	5.53
GCTGT	5.31
GCTTA	5.01
GCTTC	4.82
GCTTG	4.94
GCTTT	4.03
GGAAA	4.63
GGAAC	4.84
GGAAG	4.63
GGAAT	4.69
GGACA	5.02
GGACC	4.8
GGACG	5.02
GGACT	4.51
GGAGA	4.92
GGAGC	5.05
GGAGG	4.93
GGAGT	4.73
GGATA	4.98
GGATC	4.63
GGATG	4.84
GGATT	4.19
GGCAA	5.3
GGCAC	5.66
GGCAG	5.41
GGCAT	5.33
GGCCA	4.93
GGCCC	4.77
GGCCG	4.96
GGCCT	4.72
GGCGA	5.4
GGCGC	5.41
GGCGG	5.29
GGCGT	5.08
GGCTA	5
GGCTC	4.67
GGCTG	4.95
GGCTT	4.17
GGGAA	4.73
GGGAC	4.9
GGGAG	4.85
GGGAT	4.81
GGGCA	5.02
GGGCC	4.77
GGGCG	4.96
GGGCT	4.61
GGGGA	4.76
GGGGC	4.82
GGGGG	4.75
GGGGT	4.58
GGGTA	4.71
GGGTC	4.45
GGGTG	4.77
GGGTT	4.03
GGTAA	5.43
GGTAC	5.84
GGTAG	5.55
GGTAT	5.46
GGTCA	4.94
GGTCC	4.8
GGTCG	4.82
GGTCT	4.73
GGTGA	5.4
GGTGC	5.56
GGTGG	5.56
GGTGT	5.31
GGTTA	4.87
GGTTC	4.46
GGTTG	4.82
GGTTT	4.06
GTAAA	5.91
GTAAC	5.86
GTAAG	5.62
GTAAT	5.44
GTACA	6.2
GTACC	5.84
GTACG	5.93
GTACT	5.54
GTAGA	5.76
GTAGC	5.88
GTAGG	5.76
GTAGT	5.62
GTATA	6.01
GTATC	5.65
GTATG	5.93
GTATT	5.3
GTCAA	5.91
GTCAC	6.01
GTCAG	5.67
GTCAT	5.45
GTCCA	5.19
GTCCC	4.9
GTCCG	5.08
GTCCT	4.81
GTCGA	5.64
GTCGC	5.56
GTCGG	5.54
GTCGT	5.34
GTCTA	5.32
GTCTC	5.04
GTCTG	5.22
GTCTT	4.65
GTGAA	5.94
GTGAC	6.01
GTGAG	5.8
GTGAT	5.35
GTGCA	5.94
GTGCC	5.66
GTGCG	5.88
GTGCT	5.43
GTGGA	5.58
GTGGC	5.46
GTGGG	5.41
GTGGT	5.38
GTGTA	5.74
GTGTC	5.49
GTGTG	5.73
GTGTT	5.05
GTTAA	5.85
GTTAC	5.86
GTTAG	5.8
GTTAT	5.62
GTTCA	5.35
GTTCC	4.84
GTTCG	5.1
GTTCT	4.85
GTTGA	5.65
GTTGC	5.7
GTTGG	5.42
GTTGT	5.58
GTTTA	5.1
GTTTC	4.74
GTTTG	4.95
GTTTT	4.05
TAAAA	4.89
TAAAC	5.1
TAAAG	4.7
TAAAT	4.75
TAACA	5.17
TAACC	4.87
TAACG	5.15
TAACT	4.67
TAAGA	4.93
TAAGC	5.01
TAAGG	4.81
TAAGT	4.48
TAATA	5.11
TAATC	4.81
TAATG	4.9
TAATT	4.36
TACAA	5.89
TACAC	5.74
TACAG	5.41
TACAT	5.27
TACCA	5.13
TACCC	4.71
TACCG	4.96
TACCT	4.33
TACGA	5.61
TACGC	5.32
TACGG	5.33
TACGT	4.84
TACTA	5.33
TACTC	4.69
TACTG	5.13
TACTT	4.03
TAGAA	5.33
TAGAC	5.32
TAGAG	5.41
TAGAT	4.74
TAGCA	5.36
TAGCC	5
TAGCG	5.22
TAGCT	4.88
TAGGA	4.98
TAGGC	4.97
TAGGG	4.99
TAGGT	4.68
TAGTA	5.33
TAGTC	5.08
TAGTG	5.11
TAGTT	4.24
TATAA	6.07
TATAC	6.01
TATAG	5.79
TATAT	5.76
TATCA	5.38
TATCC	4.98
TATCG	5.32
TATCT	4.72
TATGA	5.84
TATGC	5.76
TATGG	5.88
TATGT	5.14
TATTA	5.11
TATTC	4.51
TATTG	5.02
TATTT	3.79
TCAAA	5.6
TCAAC	5.65
TCAAG	5.4
TCAAT	5.46
TCACA	5.84
TCACC	5.4
TCACG	5.71
TCACT	5.22
TCAGA	5.47
TCAGC	5.74
TCAGG	5.47
TCAGT	5.48
TCATA	5.84
TCATC	5.08
TCATG	5.27
TCATT	4.46
TCCAA	5.42
TCCAC	5.58
TCCAG	5.31
TCCAT	5.34
TCCCA	4.93
TCCCC	4.76
TCCCG	4.95
TCCCT	4.68
TCCGA	5.36
TCCGC	5.27
TCCGG	5.39
TCCGT	5.06
TCCTA	4.98
TCCTC	4.8
TCCTG	4.92
TCCTT	4.31
TCGAA	5.75
TCGAC	5.64
TCGAG	5.42
TCGAT	5.23
TCGCA	5.68
TCGCC	5.4
TCGCG	5.42
TCGCT	5.19
TCGGA	5.36
TCGGC	5.43
TCGGG	5.22
TCGGT	5.02
TCGTA	5.61
TCGTC	5.16
TCGTG	5.29
TCGTT	4.8
TCTAA	6
TCTAC	5.76
TCTAG	5.84
TCTAT	5.69
TCTCA	5.29
TCTCC	4.92
TCTCG	5.17
TCTCT	5
TCTGA	5.47
TCTGC	5.75
TCTGG	5.56
TCTGT	5.33
TCTTA	4.93
TCTTC	4.52
TCTTG	4.92
TCTTT	4.02
TGAAA	5.4
TGAAC	5.35
TGAAG	5.15
TGAAT	5.22
TGACA	5.43
TGACC	4.94
TGACG	5.39
TGACT	4.89
TGAGA	5.29
TGAGC	5.4
TGAGG	5.3
TGAGT	4.89
TGATA	5.38
TGATC	4.77
TGATG	5.22
TGATT	4.46
TGCAA	5.78
TGCAC	5.94
TGCAG	5.79
TGCAT	5.55
TGCCA	5.24
TGCCC	5.02
TGCCG	5.17
TGCCT	4.82
TGCGA	5.68
TGCGC	5.71
TGCGG	5.59
TGCGT	5.27
TGCTA	5.36
TGCTC	5.1
TGCTG	5.27
TGCTT	4.61
TGGAA	4.97
TGGAC	5.19
TGGAG	5.02
TGGAT	4.94
TGGCA	5.24
TGGCC	4.93
TGGCG	5.06
TGGCT	4.53
TGGGA	4.93
TGGGC	4.96
TGGGG	4.89
TGGGT	4.66
TGGTA	5.13
TGGTC	4.84
TGGTG	4.84
TGGTT	4.33
TGTAA	5.99
TGTAC	6.2
TGTAG	5.74
TGTAT	5.82
TGTCA	5.43
TGTCC	5.02
TGTCG	5.28
TGTCT	4.99
TGTGA	5.84
TGTGC	5.94
TGTGG	5.8
TGTGT	5.5
TGTTA	5.17
TGTTC	4.85
TGTTG	5.24
TGTTT	4.65
TTAAA	5.73
TTAAC	5.85
TTAAG	5.58
TTAAT	5.58
TTACA	5.99
TTACC	5.43
TTACG	6.11
TTACT	5.37
TTAGA	6
TTAGC	5.82
TTAGG	5.96
TTAGT	5.73
TTATA	6.07
TTATC	5.89
TTATG	6.02
TTATT	5.53
TTCAA	6
TTCAC	5.94
TTCAG	5.93
TTCAT	5.5
TTCCA	4.97
TTCCC	4.73
TTCCG	5.09
TTCCT	4.76
TTCGA	5.75
TTCGC	5.53
TTCGG	5.38
TTCGT	5.21
TTCTA	5.33
TTCTC	4.67
TTCTG	5.14
TTCTT	4.8
TTGAA	6
TTGAC	5.91
TTGAG	5.9
TTGAT	5.52
TTGCA	5.78
TTGCC	5.3
TTGCG	5.81
TTGCT	5.08
TTGGA	5.42
TTGGC	5.56
TTGGG	5.44
TTGGT	5.08
TTGTA	5.89
TTGTC	5.57
TTGTG	5.2
TTGTT	4.97
TTTAA	5.73
TTTAC	5.91
TTTAG	5.82
TTTAT	5.66
TTTCA	5.4
TTTCC	4.63
TTTCG	4.98
TTTCT	4.74
TTTGA	5.6
TTTGC	5.41
TTTGG	5.42
TTTGT	5.21
TTTTA	4.89
TTTTC	4.35
TTTTG	4.76
TTTTT	3.38

## Sheet: Sheet1
Tetra	MGW
AATT	3.7975
AAAT	3.92
ATTT	3.92
AAGT	3.98375
ACTT	3.98375
AAAA	4.0075
TTTT	4.0075
AAAG	4.0875
CTTT	4.0875
AACT	4.1425
AGTT	4.1425
ACCT	4.23625
AGGT	4.23625
AACC	4.31625
GGTT	4.31625
AATC	4.38125
GATT	4.38125
AAGG	4.38375
CCTT	4.38375
AAAC	4.47375
GTTT	4.47375
AGAT	4.47625
ATCT	4.47625
ACCC	4.52125
GGGT	4.52125
ATTC	4.52375
GAAT	4.52375
AAGC	4.53625
GCTT	4.53625
AAGA	4.5475
TCTT	4.5475
AATG	4.56
CATT	4.56
AGCT	4.6025
AGTC	4.60875
GACT	4.60875
AGCC	4.63375
GGCT	4.63375
ACGT	4.645
ATCC	4.665
GGAT	4.665
ACTC	4.66625
AGGG	4.66625
CCCT	4.66625
GAGT	4.66625
GACC	4.675
GATC	4.675
GGTC	4.675
CTTC	4.67875
GAAG	4.67875
GAAA	4.68125
TTTC	4.68125
AACG	4.69125
CGTT	4.69125
AGGA	4.70625
TCCT	4.70625
AGGC	4.7325
GCCT	4.7325
CCCC	4.75875
GGGG	4.75875
GGAA	4.78625
TTCC	4.78625
GAAC	4.79875
GTTC	4.79875
AGAA	4.8025
TTCT	4.8025
GGGA	4.8225
TCCC	4.8225
AATA	4.8325
TATT	4.8325
GGCC	4.84
GCCC	4.8475
GGGC	4.8475
ACCG	4.85875
CGGT	4.85875
ACAT	4.86625
ATGT	4.86625
CTCC	4.885
GGAG	4.885
AACA	4.89125
TGTT	4.89125
CCTC	4.89375
GAGG	4.89375
GGAC	4.9125
GTCC	4.9125
AGAC	4.91375
GTCT	4.91375
ATTG	4.95625
CAAT	4.95625
GAGA	4.96625
TCTC	4.96625
ACCA	4.9675
TGGT	4.9675
ACGG	4.9875
AGTG	4.9875
CACT	4.9875
CCGT	4.9875
CAAA	4.9925
TTTG	4.9925
AGAG	5.00125
CTCT	5.00125
GAGC	5.00875
GCTC	5.00875
CCCG	5.01625
CGGG	5.01625
ATCG	5.035
CGAT	5.035
CAAG	5.0425
CTTG	5.0425
AGCG	5.04375
CGCT	5.04375
CATC	5.05375
GATG	5.05375
CGTC	5.055
GACG	5.055
AGTA	5.08
TACT	5.08
ACGC	5.08625
GCGT	5.08625
CGGA	5.0875
TCCG	5.0875
CACC	5.095
GGTG	5.095
CCCA	5.1
TGGG	5.1
ATCA	5.10125
TGAT	5.10125
CAGG	5.1125
CCTG	5.1125
ACTG	5.12
CAGT	5.12
ATTA	5.1275
TAAT	5.1275
CGCC	5.13
GGCG	5.13
ACTA	5.1325
TAGT	5.1325
AGCA	5.15125
TGCT	5.15125
CGGC	5.15875
GCCG	5.15875
ACGA	5.16125
TCGT	5.16125
CTTA	5.17
GGTA	5.17
TAAG	5.17
TACC	5.17
GCCA	5.1775
TGGC	5.1775
ATGA	5.2
TCAT	5.2
CGAA	5.21125
TTCG	5.21125
CAAC	5.21625
GTTG	5.21625
TCCA	5.2175
TGGA	5.2175
GGCA	5.2375
TGCC	5.2375
CGAC	5.24
GTCG	5.24
GACA	5.25375
TGTC	5.25375
ACAG	5.255
CTGT	5.255
CGAG	5.2625
CTCG	5.2625
CCGG	5.2675
CATG	5.275
CAGC	5.295
GCTG	5.295
ATAT	5.3125
TAAA	5.3125
TTTA	5.3125
ATGG	5.31625
CCAT	5.31625
CCGC	5.3175
GCGG	5.3175
CAGA	5.32
TCTG	5.32
CCTA	5.3225
TAGG	5.3225
ACAA	5.32375
TTGT	5.32375
GATA	5.355
TATC	5.355
CCGA	5.35625
TCGG	5.35625
CCAA	5.3625
TTGG	5.3625
GTTA	5.3675
TAAC	5.3675
ATAG	5.37375
CTAT	5.37375
CACG	5.37625
CGTG	5.37625
CCAG	5.38625
CTGG	5.38625
GCTA	5.39625
TAGC	5.39625
ATGC	5.39875
GCAT	5.39875
CGCG	5.4125
CTCA	5.41625
TGAG	5.41625
ACAC	5.42
GTGT	5.42
GCGA	5.43375
TCGC	5.43375
GTCA	5.45375
TGAC	5.45375
GCGC	5.455
GCAA	5.45625
TTGC	5.45625
TCGA	5.5025
TAGA	5.50625
TCTA	5.50625
CCAC	5.5125
GTGG	5.5125
CTGC	5.54125
GCAG	5.54125
CGTA	5.5525
TACG	5.5525
CACA	5.555
TGTG	5.555
TGAA	5.55875
TTCA	5.55875
CTAG	5.575
CTGA	5.58
TCAG	5.58
ATAC	5.6275
GTAT	5.6275
CGCA	5.6475
TGCG	5.6475
GTGA	5.6525
TCAC	5.6525
CTAC	5.655
GTAG	5.655
CATA	5.6725
TATG	5.6725
GCAC	5.67625
GTGC	5.67625
TCAA	5.67625
TTGA	5.67625
TTAA	5.68
ATAA	5.685
TTAT	5.685
GTAA	5.7125
TTAC	5.7125
TACA	5.75375
TGTA	5.75375
TGCA	5.7575
CTAA	5.76625
TTAG	5.76625
GTAC	5.8775
TATA	5.9
