# Supplementary material for: HIV chromatin is a preferred target for drugs that bind in the DNA minor groove
Source: PLoS One. 2019 Dec 30;14(12):e0216515. doi: 10.1371/journal.pone.0216515 (PMC6936835; doi:10.1371/journal.pone.0216515)
Supplement: S4 File — The locations of non-overlapping AnTm sequences (> = 4 bp) along the HIV-1 genome were determined. See Materials and Methods for more details. (XLSX) [file pone.0216515.s004.xlsx]

## Sheet: HIV-1.sequence.antm.positions
AnTm.start	AnTm.center	AnTm.sequence	AnTm.length
152	153	TTTT	4
167	169	AAAAT	5
300	304	AAAAATTTT	9
369	370	AATT	4
384	387	AAAAAATT	8
413	416	AAAAAAT	7
422	424	AAATT	5
427	428	AAAA	4
510	511	AAAT	4
616	617	AAAA	4
657	658	AAAA	4
662	663	AAAA	4
671	673	AAAAAA	6
723	725	AAAATT	6
756	757	AAAT	4
790	791	AAAT	4
802	803	AAAA	4
848	849	TTTT	4
882	883	ATTT	4
930	931	AAAT	4
937	938	AAAA	4
1071	1072	AAAT	4
1087	1088	AAAT	4
1113	1115	AAATTT	6
1121	1122	AAAA	4
1144	1145	AAAT	4
1148	1150	AAAAT	5
1238	1239	AAAA	4
1273	1276	AAAAAATT	8
1305	1307	AAAAT	5
1331	1333	ATTTT	5
1336	1337	AAAA	4
1368	1369	AAAT	4
1419	1420	TTTT	4
1447	1449	AAATT	5
1478	1480	AATTTT	6
1514	1515	AATT	4
1543	1545	AAATT	5
1562	1564	AAAAA	5
1577	1578	AAAT	4
1599	1600	AAAT	4
1628	1631	AATTTTTT	8
1673	1675	AATTTT	6
1901	1902	AAAT	4
1929	1931	AAAAAT	6
1944	1945	AATT	4
1953	1954	TTTT	4
1991	1992	AAAT	4
2049	2050	AATT	4
2058	2059	AAAT	4
2088	2091	AAATTTT	7
2124	2126	AAAATT	6
2151	2152	AAAA	4
2180	2183	AAAAAAT	7
2187	2188	AAAA	4
2201	2203	AAATTT	6
2219	2220	AAAA	4
2230	2233	AAAATTT	7
2238	2241	AAAAATT	7
2252	2254	AAAAT	5
2274	2275	ATTT	4
2287	2289	AAAAAA	6
2302	2303	AAAT	4
2310	2312	AAAATT	6
2321	2322	ATTT	4
2366	2367	AATT	4
2394	2396	AAAAAA	6
2401	2404	AAAAAAT	7
2438	2440	ATTTTT	6
2481	2482	ATTT	4
2589	2591	AAAAAT	6
2604	2605	TTTT	4
2610	2611	AAAA	4
2615	2617	AAAAT	5
2651	2652	ATTT	4
2675	2676	AAAT	4
2694	2696	AAAAAT	6
2749	2751	AAAAAA	6
2806	2807	AAAT	4
2837	2839	AAAAA	5
2881	2883	AAATT	5
2887	2888	AATT	4
2902	2903	ATTT	4
2927	2928	AATT	4
3008	3009	AAAA	4
3024	3025	AAAA	4
3060	3061	AAAA	4
3077	3078	AAAT	4
3113	3115	AAATTT	6
3129	3130	ATTT	4
3133	3135	AAAAAT	6
3142	3143	AAAA	4
3150	3152	AAAAT	5
3189	3190	AAAA	4
3194	3195	AATT	4
3212	3215	AAAAAAT	7
3256	3258	AAATTT	6
3275	3276	AAAA	4
3364	3366	AAATT	5
3445	3447	AAATT	5
3453	3454	AAAA	4
3485	3487	AAAAA	5
3513	3514	AAAT	4
3537	3539	AATTT	5
3653	3654	AAAT	4
3672	3674	AAAAAA	6
3680	3681	AAAA	4
3717	3718	AATT	4
3726	3727	AAAT	4
3742	3744	AAATT	5
3774	3776	ATTTTT	6
3814	3815	AAAT	4
3826	3827	AATT	4
3848	3850	ATTTT	5
3873	3874	AAAA	4
3878	3879	AAAT	4
3898	3899	AAAT	4
3909	3910	AAAA	4
3974	3975	ATTT	4
3984	3985	AAAA	4
4070	4072	ATTTT	5
4076	4077	TTTT	4
4080	4082	AAAATT	6
4104	4106	AAAAA	5
4132	4134	AATTT	5
4187	4189	AATTT	5
4194	4195	AATT	4
4244	4245	AATT	4
4252	4254	AAAATT	6
4304	4305	AAAT	4
4324	4326	AATTTT	6
4330	4331	AAAA	4
4335	4336	AAAA	4
4409	4410	AATT	4
4415	4417	AAAAA	5
4421	4423	AAATT	5
4428	4431	AAAAATT	7
4436	4439	AAAATTTT	8
4467	4468	AAAT	4
4545	4546	AAAA	4
4563	4564	AAAA	4
4590	4591	AAAA	4
4649	4650	AAAA	4
4660	4661	AAAA	4
4700	4701	TTTT	4
4824	4825	ATTT	4
4856	4858	AAAAA	5
4903	4904	AATT	4
4927	4929	TTTTT	5
5053	5055	AAAAAA	6
5168	5169	TTTT	4
5201	5203	ATTTT	5
5212	5213	ATTT	4
5289	5290	AATT	4
5315	5317	ATTTT	5
5323	5324	AATT	4
5374	5375	AAAT	4
5430	5431	AAAA	4
5445	5446	AATT	4
5457	5459	AAAAA	5
5495	5496	AAAA	4
5700	5702	AAAAT	5
5717	5719	AAAAAT	6
5732	5733	AATT	4
5785	5786	AAAT	4
5864	5867	AAAAATT	7
5925	5927	ATTTT	5
6030	6031	AAAT	4
6041	6044	AAAATTTT	8
6058	6060	AAAAAT	6
6129	6131	AAAATT	6
6167	6168	ATTT	4
6231	6233	AAAAAA	6
6291	6294	ATTTTTTT	8
6405	6406	AATT	4
6435	6436	TTTT	4
6447	6449	AAAAT	5
6489	6490	AAAT	4
6519	6520	AATT	4
6552	6553	AAAT	4
6582	6583	AATT	4
6595	6597	AATTT	5
6613	6614	AAAA	4
6647	6649	AAATT	5
6652	6653	AATT	4
6681	6683	AAAAA	5
6717	6718	ATTT	4
6732	6734	AAAAAT	6
6741	6742	AAAT	4
6777	6779	AAAAT	5
6795	6796	AAAA	4
6811	6813	AAATT	5
6824	6826	AATTT	5
6831	6832	AAAT	4
6838	6839	AAAA	4
6878	6880	AAATT	5
6894	6895	TTTT	4
6898	6899	AATT	4
6911	6914	AATTTTT	7
6925	6926	AATT	4
6984	6985	AAAT	4
7029	7030	AAAA	4
7034	7036	AAATT	5
7062	7063	AAAA	4
7094	7096	AAATT	5
7110	7111	AAAT	4
7201	7202	AATT	4
7214	7215	AATT	4
7222	7223	AAAT	4
7236	7239	AAAAATT	7
7295	7297	AAAAAA	6
7397	7398	AATT	4
7429	7431	AATTT	5
7552	7553	ATTT	4
7569	7570	AAAA	4
7576	7577	ATTT	4
7618	7619	AAAT	4
7633	7634	ATTT	4
7670	7672	AAATT	5
7678	7679	AATT	4
7704	7705	AATT	4
7718	7719	AAAA	4
7730	7731	AAAA	4
7745	7746	AATT	4
7754	7755	AATT	4
7762	7763	AAAT	4
7780	7781	AATT	4
7797	7799	AAATT	5
7815	7817	AAAATT	6
7862	7864	TTTTT	5
8149	8150	AAAT	4
8329	8331	ATTTT	5
8359	8361	AAAAA	5
8454	8456	AAAAA	5
8542	8543	TTTT	4
8609	8611	TTTTT	5
8614	8615	AAAA	4
8619	8620	AAAA	4
8641	8642	AATT	4
8911	8912	ATTT	4
9070	9072	TTTTT	5
