# Supplementary material for: HIV chromatin is a preferred target for drugs that bind in the DNA minor groove
Source: PLoS One. 2019 Dec 30;14(12):e0216515. doi: 10.1371/journal.pone.0216515 (PMC6936835; doi:10.1371/journal.pone.0216515)
Supplement: S5 File — The Locations of non-overlapping Oligo AT tract sequences (> = 4 bp) along the HIV-1 genome were determined. See Materials and Methods for more details. (XLSX) [file pone.0216515.s005.xlsx]

## Sheet: HIV-1.sequence.at4plus.position
AT.start	AT.center	AT.sequence	AT.length
63	64	TTAA	4
72	74	AATAAA	6
152	154	TTTTA	5
167	169	AAAAT	5
300	304	AAAAATTTT	9
354	356	TATTAA	6
369	371	AATTA	5
384	387	AAAAAATT	8
395	396	TTAA	4
413	421	AAAAAATATAAATTAAAA	18
432	434	ATATA	5
471	473	TTAAT	5
510	512	AAATA	5
565	570	ATTATATAATA	11
590	591	TATT	4
614	616	ATAAAA	6
634	635	TTTA	4
657	658	AAAA	4
662	663	AAAA	4
671	673	AAAAAA	6
723	726	AAAATTA	7
733	734	TATA	4
756	757	AAAT	4
773	774	ATAT	4
787	790	TTTAAAT	7
801	803	TAAAA	5
848	849	TTTT	4
856	858	ATTAT	5
882	885	ATTTAAA	7
897	898	TAAA	4
930	931	AAAT	4
935	937	TTAAAA	6
1000	1001	TATT	4
1071	1073	AAATA	5
1087	1090	AAATAAT	7
1113	1118	AAATTTATAAAA	12
1130	1132	ATAAT	5
1141	1147	ATTAAATAAAATA	13
1163	1164	TATA	4
1187	1188	ATAA	4
1211	1212	TTTA	4
1235	1238	TATAAAA	7
1272	1276	TAAAAAATT	9
1305	1307	AAAAT	5
1330	1334	TATTTTAAAA	10
1368	1369	AAAT	4
1407	1408	ATAA	4
1419	1420	TTTT	4
1447	1449	AAATT	5
1460	1462	ATAAT	5
1478	1481	AATTTTA	7
1503	1504	TTAA	4
1514	1515	AATT	4
1543	1545	AAATT	5
1562	1564	AAAAA	5
1577	1578	AAAT	4
1599	1600	AAAT	4
1627	1631	TAATTTTTTA	10
1673	1675	AATTTT	6
1789	1791	TTTAA	5
1833	1835	AATAAA	6
1853	1854	TAAA	4
1865	1867	TATTA	5
1892	1894	TATTA	5
1901	1902	AAAT	4
1929	1931	AAAAAT	6
1944	1945	AATT	4
1953	1955	TTTTAT	6
1991	1992	AAAT	4
2003	2005	ATAAA	5
2010	2011	TATA	4
2021	2023	TATTA	5
2047	2049	ATAATT	6
2058	2059	AAAT	4
2085	2089	TTTAAATTTT	10
2098	2099	ATTA	4
2106	2107	TATT	4
2123	2127	TAAAATTAAA	10
2151	2152	AAAA	4
2156	2158	TTAAA	5
2180	2185	AAAAAATAAAA	11
2193	2194	ATTA	4
2201	2203	AAATTT	6
2219	2220	AAAA	4
2230	2233	AAAATTT	7
2238	2241	AAAAATT	7
2252	2254	AAAAT	5
2263	2264	AATA	4
2273	2275	TATTT	5
2281	2283	ATAAA	5
2287	2289	AAAAAA	6
2301	2303	TAAAT	5
2310	2313	AAAATTA	7
2321	2322	ATTT	4
2333	2336	TTAATAA	7
2366	2368	AATTA	5
2373	2374	AATA	4
2392	2395	TTAAAAAA	8
2401	2404	AAAAAAT	7
2436	2439	ATATTTTT	8
2473	2474	TATA	4
2481	2483	ATTTA	5
2496	2498	TATAAA	6
2518	2519	ATTA	4
2523	2524	ATAT	4
2568	2570	AATATT	6
2589	2591	AAAAAT	6
2604	2606	TTTTA	5
2610	2611	AAAA	4
2615	2617	AAAAT	5
2630	2631	TTAT	4
2639	2640	AATA	4
2651	2652	ATTT	4
2675	2677	AAATA	5
2694	2697	AAAAATA	7
2749	2751	AAAAAA	6
2787	2788	TTAT	4
2804	2806	ATAAAT	6
2823	2824	TATA	4
2837	2839	AAAAA	5
2881	2883	AAATT	5
2887	2888	AATT	4
2902	2904	ATTTA	5
2914	2916	ATTAAA	6
2927	2929	AATTAT	6
2934	2935	TAAA	4
2969	2971	TAATA	5
3008	3009	AAAA	4
3023	3025	TAAAA	5
3046	3048	TATTAT	6
3060	3061	AAAA	4
3067	3069	TTAATA	6
3077	3079	AAATA	5
3108	3109	ATAT	4
3113	3116	AAATTTAT	8
3129	3133	ATTTAAAAAT	10
3142	3143	AAAA	4
3150	3153	AAAATAT	7
3180	3181	TAAT	4
3188	3190	TAAAA	5
3194	3196	AATTAA	6
3212	3216	AAAAAATAA	9
3236	3238	TAATAT	6
3255	3259	TAAATTTAAA	10
3275	3276	AAAA	4
3307	3308	TATT	4
3344	3346	TTAATA	6
3364	3367	AAATTAT	7
3444	3447	TAAATTA	7
3453	3454	AAAA	4
3462	3463	ATAT	4
3471	3473	TAATA	5
3485	3487	AAAAA	5
3513	3514	AAAT	4
3537	3540	AATTTAT	7
3564	3565	ATTA	4
3572	3573	TAAA	4
3593	3595	AATAT	5
3600	3601	ATTA	4
3653	3656	AAATAATA	8
3667	3672	TTAATAAAAAA	11
3680	3681	AAAA	4
3717	3718	AATT	4
3726	3727	AAAT	4
3740	3743	ATAAATTA	8
3773	3776	TATTTTTA	8
3786	3787	AATA	4
3791	3792	ATAA	4
3814	3816	AAATAT	6
3825	3827	TAATT	5
3848	3851	ATTTTAA	7
3873	3874	AAAA	4
3878	3880	AAATA	5
3896	3898	ATAAAT	6
3908	3910	TAAAA	5
3951	3953	AATAT	5
3974	3976	ATTTA	5
3984	3985	AAAA	4
3989	3990	TTAT	4
4020	4023	ATATATA	7
4037	4039	TTATT	5
4068	4071	ATATTTT	7
4076	4081	TTTTAAAATTA	11
4103	4105	TAAAAA	6
4110	4111	AATA	4
4132	4134	AATTT	5
4187	4189	AATTT	5
4194	4195	AATT	4
4237	4239	AATAAA	6
4244	4247	AATTAAA	7
4252	4256	AAAATTATA	9
4289	4290	TTAA	4
4304	4305	AAAT	4
4313	4314	TATT	4
4324	4328	AATTTTAAAA	10
4335	4336	AAAA	4
4371	4372	AATA	4
4381	4383	ATAATA	6
4404	4405	TAAA	4
4409	4411	AATTA	5
4415	4417	AAAAA	5
4421	4423	AAATTA	6
4428	4431	AAAAATT	7
4436	4439	AAAATTTT	8
4448	4451	TTTATTA	7
4467	4468	AAAT	4
4523	4525	TAATA	5
4532	4534	ATAATA	6
4543	4545	ATAAAA	6
4563	4564	AAAA	4
4576	4577	ATTA	4
4583	4585	ATTAT	5
4590	4591	AAAA	4
4637	4638	ATTA	4
4649	4650	AAAA	4
4654	4655	TTTA	4
4659	4661	TAAAA	5
4668	4669	ATAT	4
4700	4703	TTTTATA	7
4735	4737	AATAA	5
4779	4781	TAATAA	6
4789	4791	ATATT	5
4824	4825	ATTT	4
4856	4858	AAAAA	5
4864	4866	ATATA	5
4902	4904	TAATT	5
4913	4915	TATTA	5
4927	4929	TTTTT	5
4942	4944	TATAA	5
4955	4957	TTATTA	6
4986	4988	AATAT	5
5001	5002	ATAA	4
5022	5023	AATA	4
5041	5044	ATTAATAA	8
5053	5055	AAAAAA	6
5060	5062	ATAAA	5
5168	5170	TTTTA	5
5180	5181	TTAA	4
5201	5203	ATTTT	5
5212	5213	ATTT	4
5237	5238	ATAT	4
5250	5251	TTAT	4
5281	5284	ATAATAA	7
5289	5290	AATT	4
5308	5310	TTTAT	5
5315	5317	ATTTT	5
5323	5324	AATT	4
5344	5345	AATA	4
5374	5375	AAAT	4
5429	5431	TAAAA	5
5445	5446	AATT	4
5451	5452	TATT	4
5456	5458	TAAAAA	6
5490	5491	ATAA	4
5495	5496	AAAA	4
5605	5606	TAAT	4
5615	5616	TATA	4
5621	5622	AATA	4
5630	5631	AATA	4
5639	5640	ATTA	4
5651	5655	AATAATAATA	10
5663	5664	AATA	4
5683	5684	TAAT	4
5692	5694	AATATA	6
5700	5704	AAAATATTAA	10
5717	5720	AAAAATA	7
5730	5732	TTAATT	6
5743	5745	TAATA	5
5785	5787	AAATAT	6
5864	5867	AAAAATT	7
5884	5886	TATTAT	6
5924	5926	TATTTT	6
5943	5944	TAAA	4
5949	5950	ATAT	4
5966	5968	ATAAT	5
6023	6024	TATT	4
6029	6031	TAAAT	5
6041	6045	AAAATTTTAA	10
6058	6060	AAAAAT	6
6089	6092	ATATAAT	7
6099	6101	TTTAT	5
6116	6117	TAAA	4
6128	6132	TAAAATTAA	9
6153	6155	TTTAAA	6
6167	6168	ATTT	4
6183	6185	TAATA	5
6190	6191	AATA	4
6211	6213	ATAAT	5
6229	6232	ATAAAAAA	8
6247	6249	AATAT	5
6262	6263	ATAA	4
6284	6286	AATAT	5
6291	6297	ATTTTTTTATAAA	13
6308	6311	ATATAATA	8
6318	6319	AATA	4
6323	6325	ATAAT	5
6340	6342	TATAA	5
6370	6371	ATTA	4
6405	6406	AATT	4
6416	6418	ATTATT	6
6435	6436	TTTT	4
6446	6448	TAAAAT	6
6453	6457	TAATAATAA	9
6489	6490	AAAT	4
6519	6521	AATTA	5
6550	6552	TTAAAT	6
6581	6583	TAATTA	6
6595	6597	AATTT	5
6612	6614	TAAAA	5
6619	6621	ATAATA	6
6647	6651	AAATTAATT	9
6673	6674	AATA	4
6681	6683	AAAAA	5
6717	6718	ATTT	4
6726	6727	AATA	4
6732	6735	AAAAATA	7
6741	6743	AAATAT	6
6766	6767	ATTA	4
6777	6779	AAAAT	5
6784	6786	AATAA	5
6792	6795	TTTAAAA	7
6811	6814	AAATTAA	7
6824	6826	AATTT	5
6831	6836	AAATAATAAAA	11
6843	6845	AATAAT	6
6850	6852	TTTAA	5
6878	6880	AAATT	5
6894	6897	TTTTAATT	8
6911	6914	AATTTTT	7
6924	6926	TAATT	5
6940	6943	TTTAATA	7
6955	6958	TTTAATA	7
6984	6986	AAATAA	6
7026	7029	AATAAAA	7
7034	7038	AAATTATAAA	10
7062	7063	AAAA	4
7094	7096	AAATTA	6
7110	7113	AAATATTA	8
7127	7129	TATTAA	6
7146	7148	TAATA	5
7190	7191	ATAT	4
7201	7202	AATT	4
7214	7222	AATTATATAAATATAAA	17
7235	7238	TAAAAATT	8
7248	7249	ATTA	4
7295	7297	AAAAAA	6
7311	7312	AATA	4
7397	7400	AATTATT	7
7410	7411	TATA	4
7429	7431	AATTT	5
7443	7444	TATT	4
7529	7530	TAAA	4
7552	7553	ATTT	4
7569	7570	AAAA	4
7576	7577	ATTT	4
7614	7617	TAATAAAT	8
7633	7634	ATTT	4
7670	7673	AAATTAA	7
7678	7680	AATTA	5
7690	7692	TTAATA	6
7702	7704	TTAATT	6
7718	7719	AAAA	4
7730	7731	AAAA	4
7745	7748	AATTATT	7
7754	7756	AATTA	5
7760	7762	ATAAAT	6
7780	7781	AATT	4
7786	7788	TTTAA	5
7792	7793	ATAA	4
7797	7799	AAATT	5
7810	7816	TATATAAAATTATT	14
7825	7827	ATAAT	5
7851	7853	TTTAA	5
7857	7858	AATA	4
7862	7864	TTTTT	5
7878	7879	TATA	4
7885	7886	AATA	4
7902	7904	ATATT	5
7911	7913	ATTAT	5
7965	7966	AATA	4
8010	8011	ATTA	4
8033	8034	TTAT	4
8149	8152	AAATATT	7
8173	8174	TATT	4
8189	8190	TAAA	4
8194	8195	AATA	4
8255	8257	TTATA	5
8286	8287	TATT	4
8307	8309	AATAA	5
8329	8331	ATTTT	5
8336	8338	TATAA	5
8359	8361	AAAAA	5
8454	8456	AAAAA	5
8480	8481	AATA	4
8542	8543	TTTT	4
8566	8568	TTTAA	5
8609	8613	TTTTTAAAA	9
8619	8620	AAAA	4
8640	8642	TAATT	5
8664	8665	ATAT	4
8709	8710	ATTA	4
8743	8744	ATAT	4
8793	8794	ATAA	4
8810	8812	AATAAA	6
8911	8912	ATTT	4
9056	9058	ATATAA	6
9070	9072	TTTTT	5
9148	9149	TTAA	4
9157	9159	AATAAA	6
