# Supplementary material for: HIV chromatin is a preferred target for drugs that bind in the DNA minor groove
Source: PLoS One. 2019 Dec 30;14(12):e0216515. doi: 10.1371/journal.pone.0216515 (PMC6936835; doi:10.1371/journal.pone.0216515)
Supplement: S6 File — The Locations of HaeIII and RsaI sites in HIV Fragment 1 were determined. (TXT) [file pone.0216515.s006.txt]

                         All NEB enzyme sites in HIV.Fragment.1

Cut pos. MS Enzyme               Recognition sequence
-------- -- -------------------- --------------------
       6    HaeIII               GG|CC
      48    RsaI                 GT|AC
      87    HaeIII               GG|CC
     138    RsaI                 GT|AC
