# Supplementary material for: HIV chromatin is a preferred target for drugs that bind in the DNA minor groove
Source: PLoS One. 2019 Dec 30;14(12):e0216515. doi: 10.1371/journal.pone.0216515 (PMC6936835; doi:10.1371/journal.pone.0216515)
Supplement: S7 File — The DNA sequence of HIV Fragment 1 is given. (FA) [file pone.0216515.s007.fa]

>HIV.POL.Fragment.1
CAATGGCCATTGACAGAAGAAAAAATAAAAGCATTAGTAGAAATTTGTACAGAGATGGAAAAGGAAGGGAAAATTTCAAAAATTGGGCCTGAAAATCCATACAATACTCCAGTATTTGCCATAAAGAAAAAAGACAGTACTAAATGGAGAAAATTAGTAGATTTCAGAGAACTTAATAAGAGAACTCAAGACTTCTGGG
